# Supplementary material for: Computational Insights Into the Influence of Substitution Groups on the Inclusion Complexation of β-Cyclodextrin
Source: Front Chem. 2021 May 21;9:668400. doi: 10.3389/fchem.2021.668400 (PMC8176092; doi:10.3389/fchem.2021.668400)
Supplement: Supplementary file 1 [file DataSheet2.ZIP]

Archive with 8 entries (8 files):
- ANT.itp
- ANT.pdb
- CD.itp
- CD.pdb
- HPCD.itp
- HPCD.pdb
- SBE-CD.ITP
- SBE.PDB
