# Supplementary material for: Computational Insights Into the Influence of Substitution Groups on the Inclusion Complexation of β-Cyclodextrin
Source: Front Chem. 2021 May 21;9:668400. doi: 10.3389/fchem.2021.668400 (PMC8176092; doi:10.3389/fchem.2021.668400)
Supplement: Supplementary file 1 [file DataSheet2.ZIP › ANT.itp]

	----------------------------TITLE -----------------------------------------------------------------------------------------
	Anthracene
	This file was generated at 11:01 on 2019-03-16 by
	Automatic Topology Builder
	REVISION 2019-02-26 14:22:28
	---------------------------------------------------------------------------------------------------------------------------
	Authors : Martin Stroet, Bertrand Caron, Alpeshkumar K. Malde, Thomas Lee, Alan E. Mark
	Institute : Molecular Dynamics group,
	School of Chemistry and Molecular Biosciences (SCMB),
	The University of Queensland, QLD 4072, Australia
	URL : https://atb.uq.edu.au
	Citations : 1. Malde AK, Zuo L, Breeze M, Stroet M, Poger D, Nair PC, Oostenbrink C, Mark AE.
	An Automated force field Topology Builder (ATB) and repository: version 1.0.
	Journal of Chemical Theory and Computation, 2011, 7, 4026-4037.
	2. Stroet M, Caron B, Visscher K, Geerke D, Malde AK, Mark AE.
	Automated Topology Builder version 3.0: Prediction of solvation free enthalpies in water and hexane.
	DOI:10.1021/acs.jctc.8b00768
	Disclaimer :
	While every effort has been made to ensure the accuracy and validity of parameters provided below
	the assignment of parameters is being based on an automated procedure combining data provided by a
	given user as well as calculations performed using third party software. They are provided as a guide.
	The authors of the ATB cannot guarantee that the parameters are complete or that the parameters provided
	are appropriate for use in any specific application. Users are advised to treat these parameters with discretion
	and to perform additional validation tests for their specific application if required. Neither the authors
	of the ATB or The University of Queensland except any responsibly for how the parameters may be used.
	Release notes and warnings:
	(1) The topology is based on a set of atomic coordinates and other data provided by the user after
	after quantum mechanical optimization of the structure using different levels of theory depending on
	the nature of the molecule.
	(2) In some cases the automatic bond, bond angle and dihedral type assignment is ambiguous.
	In these cases alternative type codes are provided at the end of the line.
	(3) While bonded parameters are taken where possible from the nominated force field non-standard bond, angle and dihedral
	type code may be incorporated in cases where an exact match could not be found. These are marked as "non-standard"
	or "uncertain" in comments.
	(4) In some cases it is not possible to assign an appropriate parameter automatically. "%%" is used as a place holder
	for those fields that could not be determined automatically. The parameters in these fields must be assigned manually
	before the file can be used.
	---------------------------------------------------------------------------------------------------------------------------
	Input Structure : G082
	Output : UNITED ATOM topology
	Use in conjunction with the corresponding united atom PDB file.
	---------------------------------------------------------------------------------------------------------------------------
	Citing this topology file
	ATB molid: 828
	ATB Topology Hash: 86b53
	---------------------------------------------------------------------------------------------------------------------------
	Final Topology Generation was performed using:
	A B3LYP/6-31G* optimized geometry.
	Bonded and van der Waals parameters were taken from the GROMOS 54A7 parameter set.
	Initial charges were estimated using the ESP method of Merz-Kollman.
	Final charges and charge groups were generated by method described in the ATB paper.
	If required, additional bonded parameters were generated from a Hessian matrix calculated at the B3LYP/6-31G* level of theory.
	---------------------------------------------------------------------------------------------------------------------------
[ moleculetype ]
	Name nrexcl
G082 3
[ atoms ]
	nr type resnr resid atom cgnr charge mass
1 HC 1 G082 H1 1 0.145 1.0080
2 CAro 1 G082 C1 2 -0.136 12.0110
3 CAro 1 G082 C14 3 -0.240 12.0110
4 HC 1 G082 H10 4 0.155 1.0080
5 CAro 1 G082 C13 5 0.188 12.0110
6 CAro 1 G082 C12 6 -0.413 12.0110
7 HC 1 G082 H9 7 0.189 1.0080
8 CAro 1 G082 C11 8 0.188 12.0110
9 CAro 1 G082 C10 9 -0.240 12.0110
10 HC 1 G082 H8 10 0.155 1.0080
11 CAro 1 G082 C9 11 -0.136 12.0110
12 HC 1 G082 H7 12 0.145 1.0080
13 CAro 1 G082 C8 13 -0.136 12.0110
14 HC 1 G082 H6 14 0.145 1.0080
15 CAro 1 G082 C7 15 -0.240 12.0110
16 HC 1 G082 H5 16 0.155 1.0080
17 CAro 1 G082 C6 17 0.188 12.0110
18 CAro 1 G082 C5 18 -0.413 12.0110
19 HC 1 G082 H4 19 0.189 1.0080
20 CAro 1 G082 C4 20 0.188 12.0110
21 CAro 1 G082 C3 21 -0.240 12.0110
22 HC 1 G082 H3 22 0.155 1.0080
23 CAro 1 G082 C2 23 -0.136 12.0110
24 HC 1 G082 H2 24 0.145 1.0080
	total charge of the molecule: 0.000
[ bonds ]
	ai aj funct c0 c1
1 2 2 0.1090 1.2300e+07
2 3 2 0.1380 1.1000e+07
2 23 2 0.1430 8.1800e+06
3 4 2 0.1090 1.2300e+07
3 5 2 0.1430 8.1800e+06
5 6 2 0.1400 8.5400e+06
5 20 2 0.1450 5.2319e+06
6 7 2 0.1090 1.2300e+07
6 8 2 0.1400 8.5400e+06
8 9 2 0.1430 8.1800e+06
8 17 2 0.1450 5.2319e+06
9 10 2 0.1090 1.2300e+07
9 11 2 0.1380 1.1000e+07
11 12 2 0.1090 1.2300e+07
11 13 2 0.1430 8.1800e+06
13 14 2 0.1090 1.2300e+07
13 15 2 0.1380 1.1000e+07
15 16 2 0.1090 1.2300e+07
15 17 2 0.1430 8.1800e+06
17 18 2 0.1400 8.5400e+06
18 19 2 0.1090 1.2300e+07
18 20 2 0.1400 8.5400e+06
20 21 2 0.1430 8.1800e+06
21 22 2 0.1090 1.2300e+07
21 23 2 0.1380 1.1000e+07
23 24 2 0.1090 1.2300e+07
[ pairs ]
	ai aj funct	all 1-4 pairs but the ones excluded in GROMOS itp
2 22 1
20 24 1
18 22 1
15 19 1
11 16 1
9 14 1
8 12 1
8 16 1
8 19 1
6 10 1
5 19 1
5 22 1
3 7 1
3 24 1
1 4 1
1 5 1
1 21 1
1 24 1
22 24 1
19 21 1
16 18 1
14 16 1
14 17 1
12 14 1
12 15 1
10 12 1
10 13 1
10 17 1
7 9 1
7 17 1
7 20 1
4 6 1
4 20 1
4 23 1
[ angles ]
	ai aj ak funct angle fc
1 2 3 2 120.00 505.00
1 2 23 2 120.00 505.00
3 2 23 2 120.00 560.00
2 3 4 2 120.00 505.00
2 3 5 2 120.00 560.00
4 3 5 2 120.00 505.00
3 5 6 2 120.00 560.00
3 5 20 2 120.00 560.00
6 5 20 2 120.00 560.00
5 6 7 2 120.00 505.00
5 6 8 2 120.00 560.00
7 6 8 2 120.00 505.00
6 8 9 2 120.00 560.00
6 8 17 2 120.00 560.00
9 8 17 2 120.00 560.00
8 9 10 2 120.00 505.00
8 9 11 2 120.00 560.00
10 9 11 2 120.00 505.00
9 11 12 2 120.00 505.00
9 11 13 2 120.00 560.00
12 11 13 2 120.00 505.00
11 13 14 2 120.00 505.00
11 13 15 2 120.00 560.00
14 13 15 2 120.00 505.00
13 15 16 2 120.00 505.00
13 15 17 2 120.00 560.00
16 15 17 2 120.00 505.00
8 17 15 2 120.00 560.00
8 17 18 2 120.00 560.00
15 17 18 2 120.00 560.00
17 18 19 2 120.00 505.00
17 18 20 2 120.00 560.00
19 18 20 2 120.00 505.00
5 20 18 2 120.00 560.00
5 20 21 2 120.00 560.00
18 20 21 2 120.00 560.00
20 21 22 2 120.00 505.00
20 21 23 2 120.00 560.00
22 21 23 2 120.00 505.00
2 23 21 2 120.00 560.00
2 23 24 2 120.00 505.00
21 23 24 2 120.00 505.00
[ dihedrals ]
	GROMOS improper dihedrals
	ai aj ak al funct angle fc
2 1 3 23 2 0.00 167.36
23 2 21 24 2 0.00 167.36
21 20 22 23 2 0.00 167.36
20 5 18 21 2 0.00 167.36
18 17 19 20 2 0.00 167.36
17 8 15 18 2 0.00 167.36
15 13 16 17 2 0.00 167.36
13 11 14 15 2 0.00 167.36
11 9 12 13 2 0.00 167.36
9 8 10 11 2 0.00 167.36
8 6 9 17 2 0.00 167.36
6 5 7 8 2 0.00 167.36
5 3 6 20 2 0.00 167.36
3 2 4 5 2 0.00 167.36
[ dihedrals ]
	ai aj ak al funct ph0 cp mult
2 3 5 20 1 180.00 41.80 2
3 2 23 21 1 180.00 41.80 2
5 6 8 17 1 180.00 41.80 2
5 20 21 23 1 180.00 41.80 2
6 5 20 18 1 180.00 41.80 2
8 9 11 13 1 180.00 41.80 2
8 17 18 20 1 180.00 41.80 2
9 8 17 15 1 180.00 41.80 2
9 11 13 15 1 180.00 41.80 2
11 13 15 17 1 180.00 41.80 2
13 15 17 8 1 180.00 41.80 2
17 8 9 11 1 180.00 41.80 2
17 18 20 5 1 180.00 41.80 2
20 5 6 8 1 180.00 41.80 2
20 21 23 2 1 180.00 41.80 2
23 2 3 5 1 180.00 41.80 2
[ exclusions ]
	ai aj funct	GROMOS 1-4 exclusions
2 6
2 20
18 23
17 21
15 20
13 18
11 17
9 15
9 18
8 13
8 20
6 11
6 15
6 18
6 21
5 9
5 17
5 23
3 8
3 18
3 21
