# Supplementary material for: Computational Insights Into the Influence of Substitution Groups on the Inclusion Complexation of β-Cyclodextrin
Source: Front Chem. 2021 May 21;9:668400. doi: 10.3389/fchem.2021.668400 (PMC8176092; doi:10.3389/fchem.2021.668400)
Supplement: Supplementary file 1 [file DataSheet2.ZIP › ANT.pdb]

HEADER    UNCLASSIFIED                            16-Mar-19
TITLE     UNITED ATOM STRUCTURE FOR MOLECULE UNK                                
AUTHOR    GROMOS AUTOMATIC TOPOLOGY BUILDER REVISION 2019-02-26 14:22:28
AUTHOR   2  http://compbio.biosci.uq.edu.au/atb
HETATM    1   H1 G082    0      -4.610   1.248  -0.002  1.00  0.00           H
HETATM    2   C1 G082    0      -3.663   0.714  -0.002  1.00  0.00           C
HETATM    3  C14 G082    0      -2.481   1.409   0.002  1.00  0.00           C
HETATM    4  H10 G082    0      -2.478   2.497   0.004  1.00  0.00           H
HETATM    5  C13 G082    0      -1.224   0.723   0.002  1.00  0.00           C
HETATM    6  C12 G082    0       0.000   1.405   0.000  1.00  0.00           C
HETATM    7   H9 G082    0      -0.000   2.494   0.000  1.00  0.00           H
HETATM    8  C11 G082    0       1.224   0.723  -0.001  1.00  0.00           C
HETATM    9  C10 G082    0       2.481   1.409  -0.002  1.00  0.00           C
HETATM   10   H8 G082    0       2.478   2.497  -0.004  1.00  0.00           H
HETATM   11   C9 G082    0       3.663   0.714   0.002  1.00  0.00           C
HETATM   12   H7 G082    0       4.610   1.247   0.001  1.00  0.00           H
HETATM   13   C8 G082    0       3.663  -0.714   0.002  1.00  0.00           C
HETATM   14   H6 G082    0       4.610  -1.246   0.001  1.00  0.00           H
HETATM   15   C7 G082    0       2.481  -1.409  -0.002  1.00  0.00           C
HETATM   16   H5 G082    0       2.480  -2.497  -0.005  1.00  0.00           H
HETATM   17   C6 G082    0       1.225  -0.724  -0.002  1.00  0.00           C
HETATM   18   C5 G082    0      -0.000  -1.406  -0.000  1.00  0.00           C
HETATM   19   H4 G082    0       0.000  -2.494  -0.000  1.00  0.00           H
HETATM   20   C4 G082    0      -1.225  -0.724   0.002  1.00  0.00           C
HETATM   21   C3 G082    0      -2.481  -1.409   0.002  1.00  0.00           C
HETATM   22   H3 G082    0      -2.480  -2.497   0.005  1.00  0.00           H
HETATM   23   C2 G082    0      -3.663  -0.714  -0.002  1.00  0.00           C
HETATM   24   H2 G082    0      -4.610  -1.246  -0.001  1.00  0.00           H
CONECT    1    2
CONECT    2    1    3   23
CONECT    3    2    4    5
CONECT    4    3
CONECT    5    3    6   20
CONECT    6    5    7    8
CONECT    7    6
CONECT    8    6    9   17
CONECT    9    8   10   11
CONECT   10    9
CONECT   11    9   12   13
CONECT   12   11
CONECT   13   11   14   15
CONECT   14   13
CONECT   15   13   16   17
CONECT   16   15
CONECT   17    8   15   18
CONECT   18   17   19   20
CONECT   19   18
CONECT   20    5   18   21
CONECT   21   20   22   23
CONECT   22   21
CONECT   23    2   21   24
CONECT   24   23
END
