# Supplementary material for: Computational Insights Into the Influence of Substitution Groups on the Inclusion Complexation of β-Cyclodextrin
Source: Front Chem. 2021 May 21;9:668400. doi: 10.3389/fchem.2021.668400 (PMC8176092; doi:10.3389/fchem.2021.668400)
Supplement: Supplementary file 1 [file DataSheet2.ZIP › CD.itp]

	----------------------------TITLE -----------------------------------------------------------------------------------------
	.beta.-Cyclodextrin
	This file was generated at 21:38 on 2019-04-14 by
	Automatic Topology Builder
	REVISION 2019-04-09 10:20:15
	---------------------------------------------------------------------------------------------------------------------------
	Authors : Martin Stroet, Bertrand Caron, Alpeshkumar K. Malde, Thomas Lee, Alan E. Mark
	Institute : Molecular Dynamics group,
	School of Chemistry and Molecular Biosciences (SCMB),
	The University of Queensland, QLD 4072, Australia
	URL : https://atb.uq.edu.au
	Citations : 1. Malde AK, Zuo L, Breeze M, Stroet M, Poger D, Nair PC, Oostenbrink C, Mark AE.
	An Automated force field Topology Builder (ATB) and repository: version 1.0.
	Journal of Chemical Theory and Computation, 2011, 7, 4026-4037.
	2. Stroet M, Caron B, Visscher K, Geerke D, Malde AK, Mark AE.
	Automated Topology Builder version 3.0: Prediction of solvation free enthalpies in water and hexane.
	DOI:10.1021/acs.jctc.8b00768
	Disclaimer :
	While every effort has been made to ensure the accuracy and validity of parameters provided below
	the assignment of parameters is being based on an automated procedure combining data provided by a
	given user as well as calculations performed using third party software. They are provided as a guide.
	The authors of the ATB cannot guarantee that the parameters are complete or that the parameters provided
	are appropriate for use in any specific application. Users are advised to treat these parameters with discretion
	and to perform additional validation tests for their specific application if required. Neither the authors
	of the ATB or The University of Queensland except any responsibly for how the parameters may be used.
	Release notes and warnings:
	(1) The topology is based on a set of atomic coordinates and other data provided by the user after
	after quantum mechanical optimization of the structure using different levels of theory depending on
	the nature of the molecule.
	(2) In some cases the automatic bond, bond angle and dihedral type assignment is ambiguous.
	In these cases alternative type codes are provided at the end of the line.
	(3) While bonded parameters are taken where possible from the nominated force field non-standard bond, angle and dihedral
	type code may be incorporated in cases where an exact match could not be found. These are marked as "non-standard"
	or "uncertain" in comments.
	(4) In some cases it is not possible to assign an appropriate parameter automatically. "%%" is used as a place holder
	for those fields that could not be determined automatically. The parameters in these fields must be assigned manually
	before the file can be used.
	---------------------------------------------------------------------------------------------------------------------------
	Input Structure : DT7R
	Output : UNITED ATOM topology
	Use in conjunction with the corresponding united atom PDB file.
	---------------------------------------------------------------------------------------------------------------------------
	Citing this topology file
	ATB molid: 22007
	ATB Topology Hash: 1599c
	---------------------------------------------------------------------------------------------------------------------------
	Initial Guess Topology Generation:
	The topology was generated from AM1 optimized geometry and MOPAC charges.
	Bonded and van der Waals parameters were taken from the GROMOS 54A7 parameter set.
	---------------------------------------------------------------------------------------------------------------------------
[ moleculetype ]
	Name nrexcl
DT7R 3
[ atoms ]
	nr type resnr resid atom cgnr charge mass
1 HC 1 DT7R H1 1 0.139 1.0080
2 C 1 DT7R C11 2 0.132 12.0110
3 OE 1 DT7R O47 3 -0.300 15.9994
4 C 1 DT7R C47 4 -0.006 12.0110
5 HC 1 DT7R H66 5 0.101 1.0080
6 C 1 DT7R C57 6 -0.021 12.0110
7 HC 1 DT7R H67 7 0.123 1.0080
8 CH2 1 DT7R C67 8 0.184 14.0270
9 OAlc 1 DT7R O67 9 -0.329 15.9994
10 HS14 1 DT7R H70 10 0.219 1.0080
11 OE 1 DT7R O57 11 -0.286 15.9994
12 C 1 DT7R C17 12 0.118 12.0110
13 HC 1 DT7R H61 13 0.131 1.0080
14 C 1 DT7R C27 14 -0.014 12.0110
15 HC 1 DT7R H62 15 0.124 1.0080
16 C 1 DT7R C37 16 -0.017 12.0110
17 HC 1 DT7R H64 17 0.150 1.0080
18 OAlc 1 DT7R O37 18 -0.311 15.9994
19 HS14 1 DT7R H65 19 0.207 1.0080
20 OAlc 1 DT7R O27 20 -0.308 15.9994
21 HS14 1 DT7R H63 21 0.235 1.0080
22 OE 1 DT7R O46 22 -0.292 15.9994
23 C 1 DT7R C46 23 -0.013 12.0110
24 HC 1 DT7R H56 24 0.096 1.0080
25 C 1 DT7R C56 25 -0.020 12.0110
26 HC 1 DT7R H57 26 0.131 1.0080
27 CH2 1 DT7R C66 27 0.186 14.0270
28 OAlc 1 DT7R O66 28 -0.331 15.9994
29 HS14 1 DT7R H60 29 0.229 1.0080
30 OE 1 DT7R O56 30 -0.289 15.9994
31 C 1 DT7R C16 31 0.117 12.0110
32 HC 1 DT7R H51 32 0.129 1.0080
33 C 1 DT7R C26 33 -0.015 12.0110
34 HC 1 DT7R H52 34 0.122 1.0080
35 C 1 DT7R C36 35 -0.020 12.0110
36 HC 1 DT7R H54 36 0.149 1.0080
37 OAlc 1 DT7R O36 37 -0.307 15.9994
38 HS14 1 DT7R H55 38 0.204 1.0080
39 OAlc 1 DT7R O26 39 -0.314 15.9994
40 HS14 1 DT7R H53 40 0.237 1.0080
41 OE 1 DT7R O45 41 -0.292 15.9994
42 C 1 DT7R C45 42 -0.011 12.0110
43 HC 1 DT7R H46 43 0.094 1.0080
44 C 1 DT7R C55 44 -0.023 12.0110
45 HC 1 DT7R H47 45 0.132 1.0080
46 CH2 1 DT7R C65 46 0.187 14.0270
47 OAlc 1 DT7R O65 47 -0.342 15.9994
48 HS14 1 DT7R H50 48 0.235 1.0080
49 OE 1 DT7R O55 49 -0.291 15.9994
50 C 1 DT7R C15 50 0.117 12.0110
51 HC 1 DT7R H41 51 0.130 1.0080
52 C 1 DT7R C25 52 -0.015 12.0110
53 HC 1 DT7R H42 53 0.123 1.0080
54 C 1 DT7R C35 54 -0.014 12.0110
55 HC 1 DT7R H44 55 0.151 1.0080
56 OAlc 1 DT7R O35 56 -0.306 15.9994
57 HS14 1 DT7R H45 57 0.204 1.0080
58 OAlc 1 DT7R O25 58 -0.313 15.9994
59 HS14 1 DT7R H43 59 0.237 1.0080
60 OE 1 DT7R O44 60 -0.293 15.9994
61 C 1 DT7R C44 61 -0.011 12.0110
62 HC 1 DT7R H36 62 0.095 1.0080
63 C 1 DT7R C54 63 -0.023 12.0110
64 HC 1 DT7R H37 64 0.131 1.0080
65 CH2 1 DT7R C64 65 0.189 14.0270
66 OAlc 1 DT7R O64 66 -0.344 15.9994
67 HS14 1 DT7R H40 67 0.235 1.0080
68 OE 1 DT7R O54 68 -0.291 15.9994
69 C 1 DT7R C14 69 0.117 12.0110
70 HC 1 DT7R H31 70 0.130 1.0080
71 C 1 DT7R C24 71 -0.015 12.0110
72 HC 1 DT7R H32 72 0.123 1.0080
73 C 1 DT7R C34 73 -0.015 12.0110
74 HC 1 DT7R H34 74 0.150 1.0080
75 OAlc 1 DT7R O34 75 -0.306 15.9994
76 HS14 1 DT7R H35 76 0.204 1.0080
77 OAlc 1 DT7R O24 77 -0.313 15.9994
78 HS14 1 DT7R H33 78 0.237 1.0080
79 OE 1 DT7R O43 79 -0.293 15.9994
80 C 1 DT7R C43 80 -0.011 12.0110
81 HC 1 DT7R H26 81 0.095 1.0080
82 C 1 DT7R C53 82 -0.024 12.0110
83 HC 1 DT7R H27 83 0.131 1.0080
84 CH2 1 DT7R C63 84 0.190 14.0270
85 OAlc 1 DT7R O63 85 -0.343 15.9994
86 HS14 1 DT7R H30 86 0.232 1.0080
87 OE 1 DT7R O53 87 -0.292 15.9994
88 C 1 DT7R C13 88 0.116 12.0110
89 HC 1 DT7R H21 89 0.130 1.0080
90 C 1 DT7R C23 90 -0.014 12.0110
91 HC 1 DT7R H22 91 0.123 1.0080
92 C 1 DT7R C33 92 -0.014 12.0110
93 HC 1 DT7R H24 93 0.150 1.0080
94 OAlc 1 DT7R O33 94 -0.306 15.9994
95 HS14 1 DT7R H25 95 0.204 1.0080
96 OAlc 1 DT7R O23 96 -0.312 15.9994
97 HS14 1 DT7R H23 97 0.237 1.0080
98 OE 1 DT7R O42 98 -0.293 15.9994
99 C 1 DT7R C42 99 -0.011 12.0110
100 HC 1 DT7R H16 100 0.095 1.0080
101 C 1 DT7R C52 101 -0.025 12.0110
102 HC 1 DT7R H17 102 0.129 1.0080
103 CH2 1 DT7R C62 103 0.191 14.0270
104 OAlc 1 DT7R O62 104 -0.335 15.9994
105 HS14 1 DT7R H20 105 0.219 1.0080
106 OE 1 DT7R O52 106 -0.292 15.9994
107 C 1 DT7R C12 107 0.117 12.0110
108 HC 1 DT7R H11 108 0.132 1.0080
109 C 1 DT7R C22 109 -0.015 12.0110
110 HC 1 DT7R H12 110 0.123 1.0080
111 C 1 DT7R C32 111 -0.013 12.0110
112 HC 1 DT7R H14 112 0.151 1.0080
113 OAlc 1 DT7R O32 113 -0.305 15.9994
114 HS14 1 DT7R H15 114 0.204 1.0080
115 OAlc 1 DT7R O22 115 -0.313 15.9994
116 HS14 1 DT7R H13 116 0.237 1.0080
117 OE 1 DT7R O41 117 -0.294 15.9994
118 C 1 DT7R C41 118 -0.012 12.0110
119 HC 1 DT7R H6 119 0.096 1.0080
120 C 1 DT7R C51 120 -0.030 12.0110
121 HC 1 DT7R H7 121 0.124 1.0080
122 CH2 1 DT7R C61 122 0.179 14.0270
123 OAlc 1 DT7R O61 123 -0.329 15.9994
124 HS14 1 DT7R H10 124 0.224 1.0080
125 OE 1 DT7R O51 125 -0.276 15.9994
126 C 1 DT7R C31 126 -0.015 12.0110
127 HC 1 DT7R H4 127 0.151 1.0080
128 OAlc 1 DT7R O31 128 -0.309 15.9994
129 HS14 1 DT7R H5 129 0.206 1.0080
130 C 1 DT7R C21 130 -0.025 12.0110
131 HC 1 DT7R H2 131 0.120 1.0080
132 OAlc 1 DT7R O21 132 -0.317 15.9994
133 HS14 1 DT7R H3 133 0.239 1.0080
	total charge of the molecule: 0.000
[ bonds ]
	ai aj funct c0 c1
1 2 2 0.1120 3.7000e+07
2 3 2 0.1420 3.2236e+06
2 125 2 0.1410 6.5389e+06
2 130 2 0.1540 4.2166e+06
3 4 2 0.1430 8.1800e+06
4 5 2 0.1120 3.7000e+07
4 6 2 0.1540 4.2166e+06
4 16 2 0.1540 4.2166e+06
6 7 2 0.1130 7.0483e+06
6 8 2 0.1530 7.1500e+06
6 11 2 0.1430 8.1800e+06
8 9 2 0.1410 6.5389e+06
9 10 2 0.0971 7.9547e+06
11 12 2 0.1410 6.5389e+06
12 13 2 0.1120 3.7000e+07
12 14 2 0.1540 4.2166e+06
12 22 2 0.1420 3.2236e+06
14 15 2 0.1130 7.0483e+06
14 16 2 0.1530 7.1500e+06
14 20 2 0.1410 6.5389e+06
16 17 2 0.1130 7.0483e+06
16 18 2 0.1410 6.5389e+06
18 19 2 0.0971 7.9547e+06
20 21 2 0.0971 7.9547e+06
22 23 2 0.1430 8.1800e+06
23 24 2 0.1120 3.7000e+07
23 25 2 0.1530 7.1500e+06
23 35 2 0.1540 4.2166e+06
25 26 2 0.1130 7.0483e+06
25 27 2 0.1530 7.1500e+06
25 30 2 0.1430 8.1800e+06
27 28 2 0.1410 6.5389e+06
28 29 2 0.0971 7.9547e+06
30 31 2 0.1410 6.5389e+06
31 32 2 0.1120 3.7000e+07
31 33 2 0.1540 4.2166e+06
31 41 2 0.1420 3.2236e+06
33 34 2 0.1130 7.0483e+06
33 35 2 0.1530 7.1500e+06
33 39 2 0.1410 6.5389e+06
35 36 2 0.1130 7.0483e+06
35 37 2 0.1410 6.5389e+06
37 38 2 0.0971 7.9547e+06
39 40 2 0.0971 7.9547e+06
41 42 2 0.1430 8.1800e+06
42 43 2 0.1120 3.7000e+07
42 44 2 0.1530 7.1500e+06
42 54 2 0.1540 4.2166e+06
44 45 2 0.1130 7.0483e+06
44 46 2 0.1530 7.1500e+06
44 49 2 0.1430 8.1800e+06
46 47 2 0.1410 6.5389e+06
47 48 2 0.0971 7.9547e+06
49 50 2 0.1410 6.5389e+06
50 51 2 0.1120 3.7000e+07
50 52 2 0.1540 4.2166e+06
50 60 2 0.1420 3.2236e+06
52 53 2 0.1130 7.0483e+06
52 54 2 0.1530 7.1500e+06
52 58 2 0.1410 6.5389e+06
54 55 2 0.1130 7.0483e+06
54 56 2 0.1410 6.5389e+06
56 57 2 0.0971 7.9547e+06
58 59 2 0.0971 7.9547e+06
60 61 2 0.1430 8.1800e+06
61 62 2 0.1120 3.7000e+07
61 63 2 0.1530 7.1500e+06
61 73 2 0.1540 4.2166e+06
63 64 2 0.1130 7.0483e+06
63 65 2 0.1530 7.1500e+06
63 68 2 0.1430 8.1800e+06
65 66 2 0.1410 6.5389e+06
66 67 2 0.0971 7.9547e+06
68 69 2 0.1410 6.5389e+06
69 70 2 0.1120 3.7000e+07
69 71 2 0.1540 4.2166e+06
69 79 2 0.1420 3.2236e+06
71 72 2 0.1130 7.0483e+06
71 73 2 0.1530 7.1500e+06
71 77 2 0.1410 6.5389e+06
73 74 2 0.1130 7.0483e+06
73 75 2 0.1410 6.5389e+06
75 76 2 0.0971 7.9547e+06
77 78 2 0.0971 7.9547e+06
79 80 2 0.1430 8.1800e+06
80 81 2 0.1120 3.7000e+07
80 82 2 0.1530 7.1500e+06
80 92 2 0.1540 4.2166e+06
82 83 2 0.1130 7.0483e+06
82 84 2 0.1530 7.1500e+06
82 87 2 0.1430 8.1800e+06
84 85 2 0.1410 6.5389e+06
85 86 2 0.0971 7.9547e+06
87 88 2 0.1410 6.5389e+06
88 89 2 0.1120 3.7000e+07
88 90 2 0.1540 4.2166e+06
88 98 2 0.1420 3.2236e+06
90 91 2 0.1130 7.0483e+06
90 92 2 0.1530 7.1500e+06
90 96 2 0.1410 6.5389e+06
92 93 2 0.1130 7.0483e+06
92 94 2 0.1410 6.5389e+06
94 95 2 0.0971 7.9547e+06
96 97 2 0.0971 7.9547e+06
98 99 2 0.1430 8.1800e+06
99 100 2 0.1120 3.7000e+07
99 101 2 0.1530 7.1500e+06
99 111 2 0.1540 4.2166e+06
101 102 2 0.1130 7.0483e+06
101 103 2 0.1530 7.1500e+06
101 106 2 0.1430 8.1800e+06
103 104 2 0.1410 6.5389e+06
104 105 2 0.0971 7.9547e+06
106 107 2 0.1410 6.5389e+06
107 108 2 0.1130 7.0483e+06
107 109 2 0.1540 4.2166e+06
107 117 2 0.1420 3.2236e+06
109 110 2 0.1130 7.0483e+06
109 111 2 0.1530 7.1500e+06
109 115 2 0.1410 6.5389e+06
111 112 2 0.1130 7.0483e+06
111 113 2 0.1410 6.5389e+06
113 114 2 0.0971 7.9547e+06
115 116 2 0.0972 1.9581e+07
117 118 2 0.1430 8.1800e+06
118 119 2 0.1120 3.7000e+07
118 120 2 0.1530 7.1500e+06
118 126 2 0.1540 4.2166e+06
120 121 2 0.1120 3.7000e+07
120 122 2 0.1530 7.1500e+06
120 125 2 0.1430 8.1800e+06
122 123 2 0.1410 6.5389e+06
123 124 2 0.0971 7.9547e+06
126 127 2 0.1130 7.0483e+06
126 128 2 0.1410 6.5389e+06
126 130 2 0.1530 7.1500e+06
128 129 2 0.0971 7.9547e+06
130 131 2 0.1130 7.0483e+06
130 132 2 0.1400 8.5400e+06
132 133 2 0.0971 7.9547e+06
[ pairs ]
	ai aj funct	all 1-4 pairs but the ones excluded in GROMOS itp
2 5 1
2 6 1
2 16 1
2 118 1
2 121 1
2 122 1
2 127 1
2 128 1
2 133 1
126 133 1
128 131 1
128 132 1
118 123 1
118 129 1
118 131 1
118 132 1
117 121 1
117 122 1
117 125 1
117 127 1
117 128 1
117 130 1
120 124 1
120 127 1
120 128 1
120 130 1
125 126 1
125 131 1
125 132 1
122 126 1
123 125 1
107 112 1
107 113 1
107 116 1
107 119 1
107 120 1
107 126 1
109 114 1
109 118 1
115 117 1
111 116 1
111 117 1
113 115 1
99 104 1
99 107 1
99 110 1
99 114 1
99 115 1
98 102 1
98 103 1
98 106 1
98 109 1
98 112 1
98 113 1
101 105 1
101 108 1
101 109 1
101 112 1
101 113 1
101 117 1
106 110 1
106 111 1
106 115 1
106 118 1
103 107 1
103 111 1
104 106 1
88 93 1
88 94 1
88 97 1
88 100 1
88 101 1
88 111 1
90 95 1
90 99 1
96 98 1
92 97 1
92 98 1
94 96 1
80 85 1
80 88 1
80 91 1
80 95 1
80 96 1
79 83 1
79 84 1
79 87 1
79 90 1
79 93 1
79 94 1
82 86 1
82 89 1
82 90 1
82 93 1
82 94 1
82 98 1
87 91 1
87 92 1
87 96 1
87 99 1
84 88 1
84 92 1
85 87 1
69 74 1
69 75 1
69 78 1
69 81 1
69 82 1
69 92 1
71 76 1
71 80 1
77 79 1
73 78 1
73 79 1
75 77 1
61 66 1
61 69 1
61 72 1
61 76 1
61 77 1
60 64 1
60 65 1
60 68 1
60 71 1
60 74 1
60 75 1
63 67 1
63 70 1
63 71 1
63 74 1
63 75 1
63 79 1
68 72 1
68 73 1
68 77 1
68 80 1
65 69 1
65 73 1
66 68 1
50 55 1
50 56 1
50 59 1
50 62 1
50 63 1
50 73 1
52 57 1
52 61 1
58 60 1
54 59 1
54 60 1
56 58 1
42 47 1
42 50 1
42 53 1
42 57 1
42 58 1
41 45 1
41 46 1
41 49 1
41 52 1
41 55 1
41 56 1
44 48 1
44 51 1
44 52 1
44 55 1
44 56 1
44 60 1
49 53 1
49 54 1
49 58 1
49 61 1
46 50 1
46 54 1
47 49 1
31 36 1
31 37 1
31 40 1
31 43 1
31 44 1
31 54 1
33 38 1
33 42 1
39 41 1
35 40 1
35 41 1
37 39 1
23 28 1
23 31 1
23 34 1
23 38 1
23 39 1
22 26 1
22 27 1
22 30 1
22 33 1
22 36 1
22 37 1
25 29 1
25 32 1
25 33 1
25 36 1
25 37 1
25 41 1
30 34 1
30 35 1
30 39 1
30 42 1
27 31 1
27 35 1
28 30 1
12 17 1
12 18 1
12 21 1
12 24 1
12 25 1
12 35 1
14 19 1
14 23 1
20 22 1
16 21 1
16 22 1
18 20 1
4 9 1
4 12 1
4 15 1
4 19 1
4 20 1
4 125 1
4 130 1
3 7 1
3 8 1
3 11 1
3 14 1
3 17 1
3 18 1
3 120 1
3 126 1
3 131 1
3 132 1
6 10 1
6 13 1
6 14 1
6 17 1
6 18 1
6 22 1
11 15 1
11 16 1
11 20 1
11 23 1
8 12 1
8 16 1
9 11 1
1 4 1
1 120 1
1 126 1
1 131 1
1 132 1
131 133 1
127 129 1
127 131 1
127 132 1
129 130 1
119 121 1
119 122 1
119 125 1
119 127 1
119 128 1
119 130 1
121 123 1
121 126 1
108 110 1
108 111 1
108 115 1
108 118 1
110 112 1
110 113 1
110 116 1
110 117 1
112 114 1
112 115 1
100 102 1
100 103 1
100 106 1
100 109 1
100 112 1
100 113 1
102 104 1
102 107 1
102 111 1
89 91 1
89 92 1
89 96 1
89 99 1
91 93 1
91 94 1
91 97 1
91 98 1
93 95 1
93 96 1
81 83 1
81 84 1
81 87 1
81 90 1
81 93 1
81 94 1
83 85 1
83 88 1
83 92 1
70 72 1
70 73 1
70 77 1
70 80 1
72 74 1
72 75 1
72 78 1
72 79 1
74 76 1
74 77 1
62 64 1
62 65 1
62 68 1
62 71 1
62 74 1
62 75 1
64 66 1
64 69 1
64 73 1
51 53 1
51 54 1
51 58 1
51 61 1
53 55 1
53 56 1
53 59 1
53 60 1
55 57 1
55 58 1
43 45 1
43 46 1
43 49 1
43 52 1
43 55 1
43 56 1
45 47 1
45 50 1
45 54 1
32 34 1
32 35 1
32 39 1
32 42 1
34 36 1
34 37 1
34 40 1
34 41 1
36 38 1
36 39 1
24 26 1
24 27 1
24 30 1
24 33 1
24 36 1
24 37 1
26 28 1
26 31 1
26 35 1
13 15 1
13 16 1
13 20 1
13 23 1
15 17 1
15 18 1
15 21 1
15 22 1
17 19 1
17 20 1
5 7 1
5 8 1
5 11 1
5 14 1
5 17 1
5 18 1
7 9 1
7 12 1
7 16 1
[ angles ]
	ai aj ak funct angle fc
1 2 3 2 113.00 545.00
1 2 125 2 104.00 490.00
1 2 130 2 111.40 532.00
3 2 125 2 104.00 490.00
3 2 130 2 111.00 530.00
125 2 130 2 111.00 530.00
2 3 4 2 116.00 465.00
3 4 5 2 111.40 532.00
3 4 6 2 109.50 520.00
3 4 16 2 109.50 520.00
5 4 6 2 110.30 524.00
5 4 16 2 110.30 524.00
6 4 16 2 109.50 520.00
4 6 7 2 108.53 443.00
4 6 8 2 111.00 530.00
4 6 11 2 111.00 530.00
7 6 8 2 110.30 524.00
7 6 11 2 109.00 1680.51
8 6 11 2 103.00 420.00
6 8 9 2 111.00 530.00
8 9 10 2 109.50 450.00
6 11 12 2 116.00 465.00
11 12 13 2 106.00 1733.55
11 12 14 2 111.00 530.00
11 12 22 2 106.00 1733.55
13 12 14 2 111.40 532.00
13 12 22 2 114.00 1559.41
14 12 22 2 109.50 520.00
12 14 15 2 109.00 1680.51
12 14 16 2 109.50 520.00
12 14 20 2 111.00 530.00
15 14 16 2 110.30 524.00
15 14 20 2 104.00 490.00
16 14 20 2 111.00 530.00
4 16 14 2 109.50 520.00
4 16 17 2 109.50 285.00
4 16 18 2 111.00 530.00
14 16 17 2 110.30 524.00
14 16 18 2 111.00 530.00
17 16 18 2 104.00 490.00
16 18 19 2 109.50 450.00
14 20 21 2 109.50 450.00
12 22 23 2 116.00 465.00
22 23 24 2 112.00 4899.70
22 23 25 2 109.50 520.00
22 23 35 2 109.50 520.00
24 23 25 2 110.30 524.00
24 23 35 2 110.30 524.00
25 23 35 2 109.50 520.00
23 25 26 2 109.60 450.00
23 25 27 2 111.00 530.00
23 25 30 2 109.50 520.00
26 25 27 2 110.30 524.00
26 25 30 2 109.50 285.00
27 25 30 2 109.50 520.00
25 27 28 2 111.00 530.00
27 28 29 2 109.50 450.00
25 30 31 2 115.00 50.00
30 31 32 2 106.00 1733.55
30 31 33 2 111.00 530.00
30 31 41 2 106.00 1733.55
32 31 33 2 111.30 632.00
32 31 41 2 114.00 1559.41
33 31 41 2 109.50 520.00
31 33 34 2 108.53 443.00
31 33 35 2 109.50 520.00
31 33 39 2 111.00 530.00
34 33 35 2 110.30 524.00
34 33 39 2 104.00 490.00
35 33 39 2 111.00 530.00
23 35 33 2 109.50 520.00
23 35 36 2 109.60 450.00
23 35 37 2 111.00 530.00
33 35 36 2 110.30 524.00
33 35 37 2 111.00 530.00
36 35 37 2 104.00 490.00
35 37 38 2 109.50 450.00
33 39 40 2 109.50 450.00
31 41 42 2 116.00 465.00
41 42 43 2 112.00 4899.70
41 42 44 2 109.50 520.00
41 42 54 2 109.50 520.00
43 42 44 2 110.30 524.00
43 42 54 2 110.30 524.00
44 42 54 2 109.50 520.00
42 44 45 2 109.50 285.00
42 44 46 2 111.00 530.00
42 44 49 2 109.50 520.00
45 44 46 2 110.30 524.00
45 44 49 2 109.50 285.00
46 44 49 2 109.50 520.00
44 46 47 2 111.00 530.00
46 47 48 2 109.50 450.00
44 49 50 2 115.00 50.00
49 50 51 2 106.00 1733.55
49 50 52 2 111.00 530.00
49 50 60 2 106.00 1733.55
51 50 52 2 111.40 532.00
51 50 60 2 114.00 1559.41
52 50 60 2 109.50 520.00
50 52 53 2 109.00 1680.51
50 52 54 2 109.50 520.00
50 52 58 2 111.00 530.00
53 52 54 2 110.30 524.00
53 52 58 2 104.00 490.00
54 52 58 2 111.00 530.00
42 54 52 2 109.50 520.00
42 54 55 2 109.60 450.00
42 54 56 2 111.00 530.00
52 54 55 2 110.30 524.00
52 54 56 2 111.00 530.00
55 54 56 2 104.00 490.00
54 56 57 2 109.50 450.00
52 58 59 2 109.50 450.00
50 60 61 2 116.00 465.00
60 61 62 2 112.00 4899.70
60 61 63 2 109.50 520.00
60 61 73 2 109.50 520.00
62 61 63 2 110.30 524.00
62 61 73 2 110.30 524.00
63 61 73 2 109.50 520.00
61 63 64 2 109.50 285.00
61 63 65 2 111.00 530.00
61 63 68 2 109.50 520.00
64 63 65 2 110.30 524.00
64 63 68 2 109.50 285.00
65 63 68 2 109.50 520.00
63 65 66 2 111.00 530.00
65 66 67 2 109.50 450.00
63 68 69 2 115.00 50.00
68 69 70 2 106.00 1733.55
68 69 71 2 111.00 530.00
68 69 79 2 106.00 1733.55
70 69 71 2 111.40 532.00
70 69 79 2 114.00 1559.41
71 69 79 2 109.50 520.00
69 71 72 2 109.00 1680.51
69 71 73 2 109.50 520.00
69 71 77 2 111.00 530.00
72 71 73 2 110.30 524.00
72 71 77 2 104.00 490.00
73 71 77 2 111.00 530.00
61 73 71 2 109.50 520.00
61 73 74 2 109.50 285.00
61 73 75 2 111.00 530.00
71 73 74 2 110.30 524.00
71 73 75 2 111.00 530.00
74 73 75 2 104.00 490.00
73 75 76 2 109.50 450.00
71 77 78 2 109.50 450.00
69 79 80 2 116.00 465.00
79 80 81 2 112.00 4899.70
79 80 82 2 109.50 520.00
79 80 92 2 109.50 520.00
81 80 82 2 110.30 524.00
81 80 92 2 110.30 524.00
82 80 92 2 109.50 520.00
80 82 83 2 109.50 285.00
80 82 84 2 111.00 530.00
80 82 87 2 109.50 520.00
83 82 84 2 110.30 524.00
83 82 87 2 109.50 285.00
84 82 87 2 109.50 520.00
82 84 85 2 111.00 530.00
84 85 86 2 109.50 450.00
82 87 88 2 115.00 50.00
87 88 89 2 106.00 1733.55
87 88 90 2 111.00 530.00
87 88 98 2 106.00 1733.55
89 88 90 2 111.30 632.00
89 88 98 2 114.00 1559.41
90 88 98 2 109.50 520.00
88 90 91 2 108.53 443.00
88 90 92 2 109.50 520.00
88 90 96 2 111.00 530.00
91 90 92 2 110.30 524.00
91 90 96 2 104.00 490.00
92 90 96 2 111.00 530.00
80 92 90 2 109.50 520.00
80 92 93 2 109.50 285.00
80 92 94 2 111.00 530.00
90 92 93 2 110.30 524.00
90 92 94 2 111.00 530.00
93 92 94 2 104.00 490.00
92 94 95 2 109.50 450.00
90 96 97 2 109.50 450.00
88 98 99 2 116.00 465.00
98 99 100 2 112.00 4899.70
98 99 101 2 109.50 520.00
98 99 111 2 109.50 520.00
100 99 101 2 110.30 524.00
100 99 111 2 110.30 524.00
101 99 111 2 109.50 520.00
99 101 102 2 109.50 285.00
99 101 103 2 111.00 530.00
99 101 106 2 109.50 520.00
102 101 103 2 110.30 524.00
102 101 106 2 109.50 285.00
103 101 106 2 109.50 520.00
101 103 104 2 111.00 530.00
103 104 105 2 109.50 450.00
101 106 107 2 115.00 50.00
106 107 108 2 106.00 1733.55
106 107 109 2 115.00 610.00
106 107 117 2 106.00 1733.55
108 107 109 2 111.30 632.00
108 107 117 2 114.00 1559.41
109 107 117 2 109.50 520.00
107 109 110 2 109.00 1680.51
107 109 111 2 109.50 520.00
107 109 115 2 111.00 530.00
110 109 111 2 110.30 524.00
110 109 115 2 104.00 490.00
111 109 115 2 111.00 530.00
99 111 109 2 109.50 520.00
99 111 112 2 109.60 450.00
99 111 113 2 111.00 530.00
109 111 112 2 110.30 524.00
109 111 113 2 111.00 530.00
112 111 113 2 104.00 490.00
111 113 114 2 109.50 450.00
109 115 116 2 109.50 450.00
107 117 118 2 116.00 465.00
117 118 119 2 111.40 532.00
117 118 120 2 109.50 520.00
117 118 126 2 109.50 520.00
119 118 120 2 110.30 524.00
119 118 126 2 110.00 285.00
120 118 126 2 109.50 520.00
118 120 121 2 109.60 450.00
118 120 122 2 111.00 530.00
118 120 125 2 111.00 530.00
121 120 122 2 110.30 524.00
121 120 125 2 109.50 285.00
122 120 125 2 109.50 520.00
120 122 123 2 111.00 530.00
122 123 124 2 109.50 450.00
2 125 120 2 116.00 465.00
118 126 127 2 109.60 450.00
118 126 128 2 111.00 530.00
118 126 130 2 109.50 520.00
127 126 128 2 104.00 490.00
127 126 130 2 110.30 524.00
128 126 130 2 111.00 530.00
126 128 129 2 109.50 450.00
2 130 126 2 109.50 520.00
2 130 131 2 107.60 507.00
2 130 132 2 111.00 530.00
126 130 131 2 110.30 524.00
126 130 132 2 111.00 530.00
131 130 132 2 104.00 490.00
130 132 133 2 109.50 450.00
[ dihedrals ]
	GROMOS improper dihedrals
	ai aj ak al funct angle fc
2 130 125 3 2 35.26 334.72
130 2 132 126 2 35.26 334.72
126 128 130 118 2 35.26 334.72
118 126 117 120 2 35.26 334.72
120 118 125 122 2 35.26 334.72
107 117 109 106 2 35.26 334.72
109 107 115 111 2 35.26 334.72
111 113 109 99 2 35.26 334.72
99 111 98 101 2 35.26 334.72
101 99 106 103 2 35.26 334.72
88 98 90 87 2 35.26 334.72
90 88 96 92 2 35.26 334.72
92 94 90 80 2 35.26 334.72
80 92 79 82 2 35.26 334.72
82 80 87 84 2 35.26 334.72
69 79 71 68 2 35.26 334.72
71 69 77 73 2 35.26 334.72
73 75 71 61 2 35.26 334.72
61 73 60 63 2 35.26 334.72
63 61 68 65 2 35.26 334.72
50 60 52 49 2 35.26 334.72
52 50 58 54 2 35.26 334.72
54 56 52 42 2 35.26 334.72
42 54 41 44 2 35.26 334.72
44 42 49 46 2 35.26 334.72
31 41 33 30 2 35.26 334.72
33 31 39 35 2 35.26 334.72
35 37 33 23 2 35.26 334.72
23 35 22 25 2 35.26 334.72
25 23 30 27 2 35.26 334.72
12 22 14 11 2 35.26 334.72
14 12 20 16 2 35.26 334.72
16 18 14 4 2 35.26 334.72
4 16 3 6 2 35.26 334.72
6 4 11 8 2 35.26 334.72
[ dihedrals ]
	ai aj ak al funct ph0 cp mult
2 3 4 16 1 180.00 1.00 3
2 130 132 133 1 0.00 1.26 3
3 4 16 14 1 0.00 5.92 3
4 6 8 9 1 0.00 5.92 3
4 6 11 12 1 0.00 1.26 3
6 8 9 10 1 0.00 1.26 3
6 11 12 22 1 0.00 1.26 3
12 14 16 18 1 0.00 5.92 3
12 14 20 21 1 0.00 1.26 3
12 22 23 35 1 180.00 1.00 3
14 12 22 23 1 180.00 1.00 3
14 16 18 19 1 0.00 1.26 3
16 4 6 11 1 0.00 5.92 3
22 12 14 20 1 0.00 5.92 3
22 23 35 33 1 0.00 5.92 3
23 25 27 28 1 180.00 1.00 3
23 25 30 31 1 0.00 1.26 3
25 27 28 29 1 0.00 1.26 3
25 30 31 41 1 0.00 1.26 3
31 33 35 37 1 0.00 5.92 3
31 33 39 40 1 0.00 1.26 3
31 41 42 54 1 180.00 1.00 3
33 31 41 42 1 180.00 1.00 3
33 35 37 38 1 0.00 1.26 3
35 23 25 30 1 0.00 5.92 3
41 31 33 39 1 0.00 5.92 3
41 42 54 52 1 0.00 5.92 3
42 44 46 47 1 180.00 1.00 3
42 44 49 50 1 0.00 1.26 3
44 46 47 48 1 0.00 1.26 3
44 49 50 60 1 0.00 1.26 3
50 52 54 56 1 0.00 5.92 3
50 52 58 59 1 0.00 1.26 3
50 60 61 73 1 180.00 1.00 3
52 50 60 61 1 180.00 1.00 3
52 54 56 57 1 0.00 1.26 3
54 42 44 49 1 0.00 5.92 3
60 50 52 58 1 0.00 5.92 3
60 61 73 71 1 0.00 5.92 3
61 63 65 66 1 180.00 1.00 3
61 63 68 69 1 0.00 1.26 3
63 65 66 67 1 0.00 1.26 3
63 68 69 79 1 0.00 1.26 3
69 71 73 75 1 0.00 5.92 3
69 71 77 78 1 0.00 1.26 3
69 79 80 92 1 180.00 1.00 3
71 69 79 80 1 180.00 1.00 3
71 73 75 76 1 0.00 1.26 3
73 61 63 68 1 0.00 5.92 3
79 69 71 77 1 0.00 5.92 3
79 80 92 90 1 0.00 5.92 3
80 82 84 85 1 180.00 1.00 3
80 82 87 88 1 0.00 1.26 3
82 84 85 86 1 0.00 1.26 3
82 87 88 98 1 0.00 1.26 3
88 90 92 94 1 0.00 5.92 3
88 90 96 97 1 0.00 1.26 3
88 98 99 111 1 180.00 1.00 3
90 88 98 99 1 180.00 1.00 3
90 92 94 95 1 0.00 1.26 3
92 80 82 87 1 0.00 5.92 3
98 88 90 96 1 0.00 5.92 3
98 99 111 109 1 0.00 5.92 3
99 101 103 104 1 180.00 1.00 3
99 101 106 107 1 0.00 1.26 3
101 103 104 105 1 0.00 1.26 3
101 106 107 117 1 0.00 1.26 3
107 109 111 113 1 0.00 5.92 3
107 109 115 116 1 0.00 1.26 3
107 117 118 126 1 180.00 1.00 3
109 107 117 118 1 180.00 1.00 3
109 111 113 114 1 0.00 1.26 3
111 99 101 106 1 0.00 5.92 3
117 107 109 115 1 0.00 5.92 3
117 118 126 130 1 0.00 5.92 3
118 120 122 123 1 0.00 5.92 3
118 120 125 2 1 0.00 1.26 3
120 122 123 124 1 0.00 1.26 3
125 2 130 132 1 0.00 5.92 3
126 118 120 125 1 0.00 5.92 3
128 126 130 2 1 0.00 5.92 3
130 2 3 4 1 180.00 1.00 3
130 2 125 120 1 0.00 1.26 3
130 126 128 129 1 0.00 1.26 3
[ exclusions ]
	ai aj funct	GROMOS 1-4 exclusions
