# Supplementary material for: Computational Insights Into the Influence of Substitution Groups on the Inclusion Complexation of β-Cyclodextrin
Source: Front Chem. 2021 May 21;9:668400. doi: 10.3389/fchem.2021.668400 (PMC8176092; doi:10.3389/fchem.2021.668400)
Supplement: Supplementary file 1 [file DataSheet2.ZIP › CD.pdb]

HEADER    UNCLASSIFIED                            14-Apr-19
TITLE     UNITED ATOM STRUCTURE FOR MOLECULE BCD                                
AUTHOR    GROMOS AUTOMATIC TOPOLOGY BUILDER REVISION 2019-04-09 10:20:15
AUTHOR   2  http://compbio.biosci.uq.edu.au/atb
HETATM    1   H1 DT7R    0      -4.461  -5.377   0.537  1.00  0.00           H
HETATM    2  C11 DT7R    0      -4.228  -4.322   0.222  1.00  0.00           C
HETATM    3  O47 DT7R    0      -2.845  -4.088   0.015  1.00  0.00           O
HETATM    4  C47 DT7R    0      -1.996  -5.241   0.047  1.00  0.00           C
HETATM    5  H66 DT7R    0      -2.582  -6.183   0.215  1.00  0.00           H
HETATM    6  C57 DT7R    0      -0.966  -5.048   1.177  1.00  0.00           C
HETATM    7  H67 DT7R    0      -0.506  -4.025   1.077  1.00  0.00           H
HETATM    8  C67 DT7R    0      -1.550  -5.236   2.585  1.00  0.00           C
HETATM    9  O67 DT7R    0      -2.774  -4.563   2.753  1.00  0.00           O
HETATM   10  H70 DT7R    0      -2.654  -3.657   2.431  1.00  0.00           H
HETATM   11  O57 DT7R    0       0.068  -6.038   1.114  1.00  0.00           O
HETATM   12  C17 DT7R    0       0.761  -6.115  -0.109  1.00  0.00           C
HETATM   13  H61 DT7R    0       1.500  -6.953   0.019  1.00  0.00           H
HETATM   14  C27 DT7R    0      -0.192  -6.376  -1.291  1.00  0.00           C
HETATM   15  H62 DT7R    0      -0.661  -7.393  -1.164  1.00  0.00           H
HETATM   16  C37 DT7R    0      -1.275  -5.288  -1.318  1.00  0.00           C
HETATM   17  H64 DT7R    0      -0.812  -4.282  -1.534  1.00  0.00           H
HETATM   18  O37 DT7R    0      -2.178  -5.493  -2.382  1.00  0.00           O
HETATM   19  H65 DT7R    0      -2.542  -6.383  -2.299  1.00  0.00           H
HETATM   20  O27 DT7R    0       0.521  -6.457  -2.500  1.00  0.00           O
HETATM   21  H63 DT7R    0       1.002  -5.622  -2.618  1.00  0.00           H
HETATM   22  O46 DT7R    0       1.360  -4.845  -0.297  1.00  0.00           O
HETATM   23  C46 DT7R    0       2.761  -4.770  -0.040  1.00  0.00           C
HETATM   24  H56 DT7R    0       3.176  -5.756   0.301  1.00  0.00           H
HETATM   25  C56 DT7R    0       3.007  -3.693   1.030  1.00  0.00           C
HETATM   26  H57 DT7R    0       2.572  -2.713   0.685  1.00  0.00           H
HETATM   27  C66 DT7R    0       2.435  -4.072   2.400  1.00  0.00           C
HETATM   28  O66 DT7R    0       1.877  -2.955   3.051  1.00  0.00           O
HETATM   29  H60 DT7R    0       2.575  -2.292   3.157  1.00  0.00           H
HETATM   30  O56 DT7R    0       4.419  -3.542   1.233  1.00  0.00           O
HETATM   31  C16 DT7R    0       5.152  -3.178   0.086  1.00  0.00           C
HETATM   32  H51 DT7R    0       6.229  -3.164   0.412  1.00  0.00           H
HETATM   33  C26 DT7R    0       4.938  -4.147  -1.097  1.00  0.00           C
HETATM   34  H52 DT7R    0       5.415  -5.136  -0.846  1.00  0.00           H
HETATM   35  C36 DT7R    0       3.436  -4.328  -1.355  1.00  0.00           C
HETATM   36  H54 DT7R    0       2.979  -3.357  -1.706  1.00  0.00           H
HETATM   37  O36 DT7R    0       3.170  -5.235  -2.402  1.00  0.00           O
HETATM   38  H55 DT7R    0       3.712  -6.021  -2.262  1.00  0.00           H
HETATM   39  O26 DT7R    0       5.627  -3.693  -2.236  1.00  0.00           O
HETATM   40  H53 DT7R    0       5.259  -2.828  -2.480  1.00  0.00           H
HETATM   41  O45 DT7R    0       4.653  -1.907  -0.295  1.00  0.00           O
HETATM   42  C45 DT7R    0       5.514  -0.794  -0.059  1.00  0.00           C
HETATM   43  H46 DT7R    0       6.543  -1.121   0.246  1.00  0.00           H
HETATM   44  C55 DT7R    0       4.893   0.100   1.029  1.00  0.00           C
HETATM   45  H47 DT7R    0       3.841   0.371   0.733  1.00  0.00           H
HETATM   46  C65 DT7R    0       4.905  -0.553   2.416  1.00  0.00           C
HETATM   47  O65 DT7R    0       3.670  -0.390   3.075  1.00  0.00           O
HETATM   48  H50 DT7R    0       3.487   0.559   3.147  1.00  0.00           H
HETATM   49  O55 DT7R    0       5.670   1.297   1.172  1.00  0.00           O
HETATM   50  C15 DT7R    0       5.800   2.069   0.001  1.00  0.00           C
HETATM   51  H41 DT7R    0       6.464   2.932   0.283  1.00  0.00           H
HETATM   52  C25 DT7R    0       6.391   1.267  -1.178  1.00  0.00           C
HETATM   53  H42 DT7R    0       7.464   1.015  -0.945  1.00  0.00           H
HETATM   54  C35 DT7R    0       5.574  -0.016  -1.390  1.00  0.00           C
HETATM   55  H44 DT7R    0       4.528   0.237  -1.728  1.00  0.00           H
HETATM   56  O35 DT7R    0       6.092  -0.818  -2.429  1.00  0.00           O
HETATM   57  H45 DT7R    0       7.039  -0.924  -2.280  1.00  0.00           H
HETATM   58  O25 DT7R    0       6.451   2.063  -2.335  1.00  0.00           O
HETATM   59  H43 DT7R    0       5.543   2.325  -2.563  1.00  0.00           H
HETATM   60  O44 DT7R    0       4.481   2.451  -0.350  1.00  0.00           O
HETATM   61  C44 DT7R    0       4.135   3.815  -0.118  1.00  0.00           C
HETATM   62  H36 DT7R    0       5.025   4.425   0.190  1.00  0.00           H
HETATM   63  C54 DT7R    0       3.044   3.875   0.966  1.00  0.00           C
HETATM   64  H37 DT7R    0       2.181   3.219   0.662  1.00  0.00           H
HETATM   65  C64 DT7R    0       3.555   3.470   2.353  1.00  0.00           C
HETATM   66  O64 DT7R    0       2.661   2.589   2.995  1.00  0.00           O
HETATM   67  H40 DT7R    0       1.805   3.034   3.079  1.00  0.00           H
HETATM   68  O54 DT7R    0       2.587   5.227   1.112  1.00  0.00           O
HETATM   69  C14 DT7R    0       2.058   5.806  -0.059  1.00  0.00           C
HETATM   70  H31 DT7R    0       1.791   6.862   0.223  1.00  0.00           H
HETATM   71  C24 DT7R    0       3.051   5.774  -1.240  1.00  0.00           C
HETATM   72  H32 DT7R    0       3.910   6.467  -1.012  1.00  0.00           H
HETATM   73  C34 DT7R    0       3.560   4.341  -1.451  1.00  0.00           C
HETATM   74  H34 DT7R    0       2.717   3.672  -1.789  1.00  0.00           H
HETATM   75  O34 DT7R    0       4.512   4.254  -2.487  1.00  0.00           O
HETATM   76  H35 DT7R    0       5.177   4.939  -2.342  1.00  0.00           H
HETATM   77  O24 DT7R    0       2.455   6.307  -2.397  1.00  0.00           O
HETATM   78  H33 DT7R    0       1.692   5.749  -2.622  1.00  0.00           H
HETATM   79  O43 DT7R    0       0.942   5.005  -0.407  1.00  0.00           O
HETATM   80  C43 DT7R    0      -0.344   5.576  -0.174  1.00  0.00           C
HETATM   81  H26 DT7R    0      -0.274   6.658   0.117  1.00  0.00           H
HETATM   82  C53 DT7R    0      -1.060   4.772   0.924  1.00  0.00           C
HETATM   83  H27 DT7R    0      -1.085   3.685   0.632  1.00  0.00           H
HETATM   84  C63 DT7R    0      -0.418   4.934   2.307  1.00  0.00           C
HETATM   85  O63 DT7R    0      -0.304   3.694   2.969  1.00  0.00           O
HETATM   86  H30 DT7R    0      -1.193   3.324   3.073  1.00  0.00           H
HETATM   87  O53 DT7R    0      -2.401   5.257   1.072  1.00  0.00           O
HETATM   88  C13 DT7R    0      -3.194   5.179  -0.091  1.00  0.00           C
HETATM   89  H21 DT7R    0      -4.184   5.632   0.190  1.00  0.00           H
HETATM   90  C23 DT7R    0      -2.561   5.912  -1.293  1.00  0.00           C
HETATM   91  H22 DT7R    0      -2.577   7.021  -1.090  1.00  0.00           H
HETATM   92  C33 DT7R    0      -1.120   5.428  -1.501  1.00  0.00           C
HETATM   93  H24 DT7R    0      -1.113   4.346  -1.822  1.00  0.00           H
HETATM   94  O33 DT7R    0      -0.469   6.107  -2.551  1.00  0.00           O
HETATM   95  H25 DT7R    0      -0.598   7.055  -2.420  1.00  0.00           H
HETATM   96  O23 DT7R    0      -3.354   5.744  -2.442  1.00  0.00           O
HETATM   97  H23 DT7R    0      -3.384   4.795  -2.646  1.00  0.00           H
HETATM   98  O42 DT7R    0      -3.262   3.799  -0.406  1.00  0.00           O
HETATM   99  C42 DT7R    0      -4.509   3.153  -0.155  1.00  0.00           C
HETATM  100  H16 DT7R    0      -5.314   3.890   0.108  1.00  0.00           H
HETATM  101  C52 DT7R    0      -4.327   2.133   0.981  1.00  0.00           C
HETATM  102  H17 DT7R    0      -3.480   1.436   0.725  1.00  0.00           H
HETATM  103  C62 DT7R    0      -4.078   2.797   2.340  1.00  0.00           C
HETATM  104  O62 DT7R    0      -3.084   2.112   3.071  1.00  0.00           O
HETATM  105  H20 DT7R    0      -3.411   1.221   3.255  1.00  0.00           H
HETATM  106  O52 DT7R    0      -5.531   1.374   1.151  1.00  0.00           O
HETATM  107  C12 DT7R    0      -5.973   0.680   0.007  1.00  0.00           C
HETATM  108  H11 DT7R    0      -6.950   0.208   0.306  1.00  0.00           H
HETATM  109  C22 DT7R    0      -6.149   1.594  -1.224  1.00  0.00           C
HETATM  110  H12 DT7R    0      -7.025   2.280  -1.047  1.00  0.00           H
HETATM  111  C32 DT7R    0      -4.869   2.408  -1.458  1.00  0.00           C
HETATM  112  H14 DT7R    0      -4.019   1.726  -1.751  1.00  0.00           H
HETATM  113  O32 DT7R    0      -4.988   3.303  -2.540  1.00  0.00           O
HETATM  114  H15 DT7R    0      -5.817   3.787  -2.440  1.00  0.00           H
HETATM  115  O22 DT7R    0      -6.510   0.832  -2.350  1.00  0.00           O
HETATM  116  H13 DT7R    0      -5.785   0.211  -2.534  1.00  0.00           H
HETATM  117  O41 DT7R    0      -4.949  -0.255  -0.283  1.00  0.00           O
HETATM  118  C41 DT7R    0      -5.259  -1.624  -0.025  1.00  0.00           C
HETATM  119   H6 DT7R    0      -6.352  -1.769   0.186  1.00  0.00           H
HETATM  120  C51 DT7R    0      -4.415  -2.115   1.161  1.00  0.00           C
HETATM  121   H7 DT7R    0      -3.331  -1.876   0.979  1.00  0.00           H
HETATM  122  C61 DT7R    0      -4.884  -1.499   2.483  1.00  0.00           C
HETATM  123  O61 DT7R    0      -4.018  -1.847   3.538  1.00  0.00           O
HETATM  124  H10 DT7R    0      -4.106  -2.801   3.680  1.00  0.00           H
HETATM  125  O51 DT7R    0      -4.565  -3.527   1.339  1.00  0.00           O
HETATM  126  C31 DT7R    0      -4.856  -2.405  -1.291  1.00  0.00           C
HETATM  127   H4 DT7R    0      -3.778  -2.186  -1.545  1.00  0.00           H
HETATM  128  O31 DT7R    0      -5.578  -1.968  -2.421  1.00  0.00           O
HETATM  129   H5 DT7R    0      -6.480  -2.305  -2.349  1.00  0.00           H
HETATM  130  C21 DT7R    0      -5.049  -3.903  -1.017  1.00  0.00           C
HETATM  131   H2 DT7R    0      -6.135  -4.123  -0.799  1.00  0.00           H
HETATM  132  O21 DT7R    0      -4.742  -4.699  -2.133  1.00  0.00           O
HETATM  133   H3 DT7R    0      -3.903  -4.379  -2.500  1.00  0.00           H
CONECT    1    2
CONECT    2    1    3  125  130
CONECT    3    2    4
CONECT    4    3    5    6   16
CONECT    5    4
CONECT    6    4    7    8   11
CONECT    7    6
CONECT    8    6    9
CONECT    9    8   10
CONECT   10    9
CONECT   11    6   12
CONECT   12   11   13   14   22
CONECT   13   12
CONECT   14   12   15   16   20
CONECT   15   14
CONECT   16    4   14   17   18
CONECT   17   16
CONECT   18   16   19
CONECT   19   18
CONECT   20   14   21
CONECT   21   20
CONECT   22   12   23
CONECT   23   22   24   25   35
CONECT   24   23
CONECT   25   23   26   27   30
CONECT   26   25
CONECT   27   25   28
CONECT   28   27   29
CONECT   29   28
CONECT   30   25   31
CONECT   31   30   32   33   41
CONECT   32   31
CONECT   33   31   34   35   39
CONECT   34   33
CONECT   35   23   33   36   37
CONECT   36   35
CONECT   37   35   38
CONECT   38   37
CONECT   39   33   40
CONECT   40   39
CONECT   41   31   42
CONECT   42   41   43   44   54
CONECT   43   42
CONECT   44   42   45   46   49
CONECT   45   44
CONECT   46   44   47
CONECT   47   46   48
CONECT   48   47
CONECT   49   44   50
CONECT   50   49   51   52   60
CONECT   51   50
CONECT   52   50   53   54   58
CONECT   53   52
CONECT   54   42   52   55   56
CONECT   55   54
CONECT   56   54   57
CONECT   57   56
CONECT   58   52   59
CONECT   59   58
CONECT   60   50   61
CONECT   61   60   62   63   73
CONECT   62   61
CONECT   63   61   64   65   68
CONECT   64   63
CONECT   65   63   66
CONECT   66   65   67
CONECT   67   66
CONECT   68   63   69
CONECT   69   68   70   71   79
CONECT   70   69
CONECT   71   69   72   73   77
CONECT   72   71
CONECT   73   61   71   74   75
CONECT   74   73
CONECT   75   73   76
CONECT   76   75
CONECT   77   71   78
CONECT   78   77
CONECT   79   69   80
CONECT   80   79   81   82   92
CONECT   81   80
CONECT   82   80   83   84   87
CONECT   83   82
CONECT   84   82   85
CONECT   85   84   86
CONECT   86   85
CONECT   87   82   88
CONECT   88   87   89   90   98
CONECT   89   88
CONECT   90   88   91   92   96
CONECT   91   90
CONECT   92   80   90   93   94
CONECT   93   92
CONECT   94   92   95
CONECT   95   94
CONECT   96   90   97
CONECT   97   96
CONECT   98   88   99
CONECT   99   98  100  101  111
CONECT  100   99
CONECT  101   99  102  103  106
CONECT  102  101
CONECT  103  101  104
CONECT  104  103  105
CONECT  105  104
CONECT  106  101  107
CONECT  107  106  108  109  117
CONECT  108  107
CONECT  109  107  110  111  115
CONECT  110  109
CONECT  111   99  109  112  113
CONECT  112  111
CONECT  113  111  114
CONECT  114  113
CONECT  115  109  116
CONECT  116  115
CONECT  117  107  118
CONECT  118  117  119  120  126
CONECT  119  118
CONECT  120  118  121  122  125
CONECT  121  120
CONECT  122  120  123
CONECT  123  122  124
CONECT  124  123
CONECT  125    2  120
CONECT  126  118  127  128  130
CONECT  127  126
CONECT  128  126  129
CONECT  129  128
CONECT  130    2  126  131  132
CONECT  131  130
CONECT  132  130  133
CONECT  133  132
END
