# Supplementary material for: Computational Insights Into the Influence of Substitution Groups on the Inclusion Complexation of β-Cyclodextrin
Source: Front Chem. 2021 May 21;9:668400. doi: 10.3389/fchem.2021.668400 (PMC8176092; doi:10.3389/fchem.2021.668400)
Supplement: Supplementary file 1 [file DataSheet2.ZIP › HPCD.itp]

	----------------------------TITLE -----------------------------------------------------------------------------------------
	None
	This file was generated at 13:13 on 2019-04-03 by
	Automatic Topology Builder
	REVISION 2019-04-03 08:33:12
	---------------------------------------------------------------------------------------------------------------------------
	Authors : Martin Stroet, Bertrand Caron, Alpeshkumar K. Malde, Thomas Lee, Alan E. Mark
	Institute : Molecular Dynamics group,
	School of Chemistry and Molecular Biosciences (SCMB),
	The University of Queensland, QLD 4072, Australia
	URL : https://atb.uq.edu.au
	Citations : 1. Malde AK, Zuo L, Breeze M, Stroet M, Poger D, Nair PC, Oostenbrink C, Mark AE.
	An Automated force field Topology Builder (ATB) and repository: version 1.0.
	Journal of Chemical Theory and Computation, 2011, 7, 4026-4037.
	2. Stroet M, Caron B, Visscher K, Geerke D, Malde AK, Mark AE.
	Automated Topology Builder version 3.0: Prediction of solvation free enthalpies in water and hexane.
	DOI:10.1021/acs.jctc.8b00768
	Disclaimer :
	While every effort has been made to ensure the accuracy and validity of parameters provided below
	the assignment of parameters is being based on an automated procedure combining data provided by a
	given user as well as calculations performed using third party software. They are provided as a guide.
	The authors of the ATB cannot guarantee that the parameters are complete or that the parameters provided
	are appropriate for use in any specific application. Users are advised to treat these parameters with discretion
	and to perform additional validation tests for their specific application if required. Neither the authors
	of the ATB or The University of Queensland except any responsibly for how the parameters may be used.
	Release notes and warnings:
	(1) The topology is based on a set of atomic coordinates and other data provided by the user after
	after quantum mechanical optimization of the structure using different levels of theory depending on
	the nature of the molecule.
	(2) In some cases the automatic bond, bond angle and dihedral type assignment is ambiguous.
	In these cases alternative type codes are provided at the end of the line.
	(3) While bonded parameters are taken where possible from the nominated force field non-standard bond, angle and dihedral
	type code may be incorporated in cases where an exact match could not be found. These are marked as "non-standard"
	or "uncertain" in comments.
	(4) In some cases it is not possible to assign an appropriate parameter automatically. "%%" is used as a place holder
	for those fields that could not be determined automatically. The parameters in these fields must be assigned manually
	before the file can be used.
	---------------------------------------------------------------------------------------------------------------------------
	Input Structure : 4SBY
	Output : UNITED ATOM topology
	Use in conjunction with the corresponding united atom PDB file.
	---------------------------------------------------------------------------------------------------------------------------
	Citing this topology file
	ATB molid: 360135
	ATB Topology Hash: e59b6
	---------------------------------------------------------------------------------------------------------------------------
	Initial Guess Topology Generation:
	The topology was generated from AM1 optimized geometry and MOPAC charges.
	Bonded and van der Waals parameters were taken from the GROMOS 54A7 parameter set.
	---------------------------------------------------------------------------------------------------------------------------
[ moleculetype ]
	Name nrexcl
4SBY 3
[ atoms ]
	nr type resnr resid atom cgnr charge mass
1 HS14 1 4SBY H1 1 0.227 1.0080
2 OAlc 1 4SBY O1 2 -0.326 15.9994
3 C 1 4SBY C40 3 0.003 12.0110
4 C 1 4SBY C41 4 0.026 12.0110
5 C 1 4SBY C42 5 0.124 12.0110
6 HC 1 4SBY H66 6 0.139 1.0080
7 OE 1 4SBY O22 7 -0.291 15.9994
8 C 1 4SBY C38 8 -0.028 12.0110
9 C 1 4SBY C39 9 -0.015 12.0110
10 HC 1 4SBY H63 10 0.117 1.0080
11 OE 1 4SBY O16 11 -0.306 15.9994
12 C 1 4SBY C6 12 0.123 12.0110
13 HC 1 4SBY H24 13 0.142 1.0080
14 C 1 4SBY C5 14 -0.046 12.0110
15 HC 1 4SBY H23 15 0.113 1.0080
16 C 1 4SBY C4 16 0.013 12.0110
17 HC 1 4SBY H22 17 0.115 1.0080
18 C 1 4SBY C3 18 0.019 12.0110
19 HC 1 4SBY H21 19 0.137 1.0080
20 C 1 4SBY C2 20 -0.004 12.0110
21 HC 1 4SBY H20 21 0.122 1.0080
22 CH2 1 4SBY C1 22 0.183 14.0270
23 OAlc 1 4SBY O31 23 -0.323 15.9994
24 HS14 1 4SBY H13 24 0.212 1.0080
25 OE 1 4SBY O23 25 -0.284 15.9994
26 OE 1 4SBY O17 26 -0.305 15.9994
27 C 1 4SBY C12 27 0.113 12.0110
28 HC 1 4SBY H31 28 0.164 1.0080
29 C 1 4SBY C11 29 0.028 12.0110
30 HC 1 4SBY H30 30 0.138 1.0080
31 C 1 4SBY C10 31 -0.001 12.0110
32 HC 1 4SBY H29 32 0.112 1.0080
33 C 1 4SBY C9 33 -0.015 12.0110
34 HC 1 4SBY H28 34 0.120 1.0080
35 C 1 4SBY C8 35 -0.028 12.0110
36 HC 1 4SBY H27 36 0.108 1.0080
37 CH2 1 4SBY C7 37 0.194 14.0270
38 OAlc 1 4SBY O32 38 -0.336 15.9994
39 HS14 1 4SBY H14 39 0.214 1.0080
40 OE 1 4SBY O24 40 -0.296 15.9994
41 OE 1 4SBY O18 41 -0.316 15.9994
42 C 1 4SBY C18 42 0.117 12.0110
43 HC 1 4SBY H38 43 0.162 1.0080
44 C 1 4SBY C17 44 -0.037 12.0110
45 HC 1 4SBY H37 45 0.143 1.0080
46 C 1 4SBY C16 46 0.006 12.0110
47 HC 1 4SBY H36 47 0.101 1.0080
48 C 1 4SBY C15 48 0.025 12.0110
49 HC 1 4SBY H35 49 0.122 1.0080
50 C 1 4SBY C14 50 -0.031 12.0110
51 HC 1 4SBY H34 51 0.117 1.0080
52 CH2 1 4SBY C13 52 0.192 14.0270
53 OAlc 1 4SBY O33 53 -0.330 15.9994
54 HS14 1 4SBY H15 54 0.210 1.0080
55 OE 1 4SBY O25 55 -0.285 15.9994
56 OE 1 4SBY O19 56 -0.295 15.9994
57 C 1 4SBY C24 57 0.119 12.0110
58 HC 1 4SBY H45 58 0.151 1.0080
59 C 1 4SBY C23 59 -0.016 12.0110
60 HC 1 4SBY H44 60 0.139 1.0080
61 C 1 4SBY C22 61 -0.014 12.0110
62 HC 1 4SBY H43 62 0.114 1.0080
63 C 1 4SBY C21 63 0.017 12.0110
64 HC 1 4SBY H42 64 0.127 1.0080
65 C 1 4SBY C20 65 -0.005 12.0110
66 HC 1 4SBY H41 66 0.115 1.0080
67 CH2 1 4SBY C19 67 0.184 14.0270
68 OAlc 1 4SBY O34 68 -0.332 15.9994
69 HS14 1 4SBY H16 69 0.213 1.0080
70 OE 1 4SBY O26 70 -0.310 15.9994
71 OE 1 4SBY O20 71 -0.297 15.9994
72 C 1 4SBY C30 72 0.115 12.0110
73 HC 1 4SBY H52 73 0.161 1.0080
74 C 1 4SBY C29 74 0.032 12.0110
75 HC 1 4SBY H51 75 0.134 1.0080
76 C 1 4SBY C28 76 0.001 12.0110
77 HC 1 4SBY H50 77 0.103 1.0080
78 C 1 4SBY C27 78 -0.017 12.0110
79 HC 1 4SBY H49 79 0.112 1.0080
80 C 1 4SBY C26 80 -0.029 12.0110
81 HC 1 4SBY H48 81 0.111 1.0080
82 CH2 1 4SBY C25 82 0.182 14.0270
83 OAlc 1 4SBY O35 83 -0.333 15.9994
84 HS14 1 4SBY H17 84 0.225 1.0080
85 OE 1 4SBY O27 85 -0.295 15.9994
86 OE 1 4SBY O21 86 -0.300 15.9994
87 CPos 1 4SBY C36 87 0.158 12.0110
88 HC 1 4SBY H59 88 0.138 1.0080
89 C 1 4SBY C35 89 0.009 12.0110
90 HC 1 4SBY H58 90 0.108 1.0080
91 C 1 4SBY C34 91 -0.021 12.0110
92 HC 1 4SBY H57 92 0.115 1.0080
93 C 1 4SBY C33 93 -0.017 12.0110
94 HC 1 4SBY H56 94 0.126 1.0080
95 C 1 4SBY C32 95 -0.010 12.0110
96 HC 1 4SBY H55 96 0.121 1.0080
97 CH2 1 4SBY C31 97 0.188 14.0270
98 OAlc 1 4SBY O29 98 -0.325 15.9994
99 HS14 1 4SBY H11 99 0.212 1.0080
100 OE 1 4SBY O28 100 -0.295 15.9994
101 OE 1 4SBY O15 101 -0.303 15.9994
102 OAlc 1 4SBY O13 102 -0.348 15.9994
103 HS14 1 4SBY H10 103 0.232 1.0080
104 OAlc 1 4SBY O12 104 -0.327 15.9994
105 HS14 1 4SBY H9 105 0.229 1.0080
106 OAlc 1 4SBY O11 106 -0.321 15.9994
107 HS14 1 4SBY H8 107 0.227 1.0080
108 OE 1 4SBY O10 108 -0.254 15.9994
109 CH2 1 4SBY C43 109 0.165 14.0270
110 C 1 4SBY C44 110 0.025 12.0110
111 HC 1 4SBY H69 111 0.090 1.0080
112 OAlc 1 4SBY O36 112 -0.334 15.9994
113 HS14 1 4SBY H73 113 0.199 1.0080
114 CH3 1 4SBY C45 114 0.015 15.0350
115 OAlc 1 4SBY O9 115 -0.337 15.9994
116 HS14 1 4SBY H7 116 0.232 1.0080
117 OE 1 4SBY O8 117 -0.270 15.9994
118 CH2 1 4SBY C52 118 0.191 14.0270
119 C 1 4SBY C53 119 0.012 12.0110
120 HC 1 4SBY H90 120 0.091 1.0080
121 OAlc 1 4SBY O39 121 -0.345 15.9994
122 HS14 1 4SBY H94 122 0.204 1.0080
123 CH3 1 4SBY C54 123 0.010 15.0350
124 OAlc 1 4SBY O7 124 -0.327 15.9994
125 HS14 1 4SBY H6 125 0.217 1.0080
126 OAlc 1 4SBY O6 126 -0.321 15.9994
127 H 1 4SBY H5 127 0.220 1.0080
128 OAlc 1 4SBY O5 128 -0.314 15.9994
129 HS14 1 4SBY H4 129 0.212 1.0080
130 OE 1 4SBY O4 130 -0.257 15.9994
131 CH2 1 4SBY C49 131 0.153 14.0270
132 C 1 4SBY C50 132 0.032 12.0110
133 HC 1 4SBY H83 133 0.091 1.0080
134 OAlc 1 4SBY O38 134 -0.350 15.9994
135 HS14 1 4SBY H87 135 0.224 1.0080
136 CH3 1 4SBY C51 136 0.009 15.0350
137 OAlc 1 4SBY O3 137 -0.332 15.9994
138 HS14 1 4SBY H3 138 0.221 1.0080
139 OAlc 1 4SBY O2 139 -0.331 15.9994
140 H 1 4SBY H2 140 0.215 1.0080
141 HC 1 4SBY H62 141 0.120 1.0080
142 CH2 1 4SBY C37 142 0.191 14.0270
143 OAlc 1 4SBY O30 143 -0.337 15.9994
144 HS14 1 4SBY H12 144 0.216 1.0080
145 HC 1 4SBY H65 145 0.136 1.0080
146 OE 1 4SBY O14 146 -0.279 15.9994
147 CH2 1 4SBY C46 147 0.175 14.0270
148 C 1 4SBY C47 148 0.022 12.0110
149 HC 1 4SBY H76 149 0.097 1.0080
150 OAlc 1 4SBY O37 150 -0.340 15.9994
151 HS14 1 4SBY H80 151 0.205 1.0080
152 CH3 1 4SBY C48 152 0.016 15.0350
153 HC 1 4SBY H64 153 0.116 1.0080
	total charge of the molecule: -0.000
[ bonds ]
	ai aj funct c0 c1
1 2 2 0.0971 7.9547e+06
2 3 2 0.1420 3.2236e+06
3 4 2 0.1530 7.1500e+06
3 9 2 0.1540 4.2166e+06
3 153 2 0.1130 7.0483e+06
4 5 2 0.1540 4.2166e+06
4 145 2 0.1130 7.0483e+06
4 146 2 0.1420 3.2236e+06
5 6 2 0.1130 7.0483e+06
5 7 2 0.1410 6.5389e+06
5 101 2 0.1410 6.5389e+06
7 8 2 0.1430 8.1800e+06
8 9 2 0.1530 7.1500e+06
8 141 2 0.1130 7.0483e+06
8 142 2 0.1530 7.1500e+06
9 10 2 0.1120 3.7000e+07
9 11 2 0.1430 8.1800e+06
11 12 2 0.1420 3.2236e+06
12 13 2 0.1130 7.0483e+06
12 14 2 0.1530 7.1500e+06
12 25 2 0.1410 6.5389e+06
14 15 2 0.1120 3.7000e+07
14 16 2 0.1530 7.1500e+06
14 139 2 0.1420 3.2236e+06
16 17 2 0.1130 7.0483e+06
16 18 2 0.1530 7.1500e+06
16 137 2 0.1420 3.2236e+06
18 19 2 0.1120 3.7000e+07
18 20 2 0.1540 4.2166e+06
18 26 2 0.1430 8.1800e+06
20 21 2 0.1130 7.0483e+06
20 22 2 0.1530 7.1500e+06
20 25 2 0.1430 8.1800e+06
22 23 2 0.1410 6.5389e+06
23 24 2 0.0971 7.9547e+06
26 27 2 0.1420 3.2236e+06
27 28 2 0.1130 7.0483e+06
27 29 2 0.1540 4.2166e+06
27 40 2 0.1410 6.5389e+06
29 30 2 0.1130 7.0483e+06
29 31 2 0.1530 7.1500e+06
29 130 2 0.1410 6.5389e+06
31 32 2 0.1130 7.0483e+06
31 33 2 0.1540 4.2166e+06
31 128 2 0.1420 3.2236e+06
33 34 2 0.1120 3.7000e+07
33 35 2 0.1530 7.1500e+06
33 41 2 0.1430 8.1800e+06
35 36 2 0.1120 3.7000e+07
35 37 2 0.1530 7.1500e+06
35 40 2 0.1430 8.1800e+06
37 38 2 0.1410 6.5389e+06
38 39 2 0.0971 7.9547e+06
41 42 2 0.1430 8.1800e+06
42 43 2 0.1130 7.0483e+06
42 44 2 0.1530 7.1500e+06
42 55 2 0.1410 6.5389e+06
44 45 2 0.1130 7.0483e+06
44 46 2 0.1530 7.1500e+06
44 126 2 0.1410 6.5389e+06
46 47 2 0.1130 7.0483e+06
46 48 2 0.1540 4.2166e+06
46 124 2 0.1420 3.2236e+06
48 49 2 0.1120 3.7000e+07
48 50 2 0.1530 7.1500e+06
48 56 2 0.1430 8.1800e+06
50 51 2 0.1120 3.7000e+07
50 52 2 0.1530 7.1500e+06
50 55 2 0.1430 8.1800e+06
52 53 2 0.1410 6.5389e+06
53 54 2 0.0971 7.9547e+06
56 57 2 0.1410 6.5389e+06
57 58 2 0.1130 7.0483e+06
57 59 2 0.1530 7.1500e+06
57 70 2 0.1420 3.2236e+06
59 60 2 0.1130 7.0483e+06
59 61 2 0.1530 7.1500e+06
59 117 2 0.1410 6.5389e+06
61 62 2 0.1130 7.0483e+06
61 63 2 0.1540 4.2166e+06
61 115 2 0.1420 3.2236e+06
63 64 2 0.1130 7.0483e+06
63 65 2 0.1530 7.1500e+06
63 71 2 0.1430 8.1800e+06
65 66 2 0.1120 3.7000e+07
65 67 2 0.1530 7.1500e+06
65 70 2 0.1430 8.1800e+06
67 68 2 0.1410 6.5389e+06
68 69 2 0.0971 7.9547e+06
71 72 2 0.1420 3.2236e+06
72 73 2 0.1130 7.0483e+06
72 74 2 0.1540 4.2166e+06
72 85 2 0.1410 6.5389e+06
74 75 2 0.1130 7.0483e+06
74 76 2 0.1530 7.1500e+06
74 108 2 0.1410 6.5389e+06
76 77 2 0.1130 7.0483e+06
76 78 2 0.1540 4.2166e+06
76 106 2 0.1410 6.5389e+06
78 79 2 0.1120 3.7000e+07
78 80 2 0.1530 7.1500e+06
78 86 2 0.1430 8.1800e+06
80 81 2 0.1130 7.0483e+06
80 82 2 0.1530 7.1500e+06
80 85 2 0.1430 8.1800e+06
82 83 2 0.1410 6.5389e+06
83 84 2 0.0971 7.9547e+06
86 87 2 0.1410 6.5389e+06
87 88 2 0.1120 3.7000e+07
87 89 2 0.1540 4.2166e+06
87 100 2 0.1410 6.5389e+06
89 90 2 0.1130 7.0483e+06
89 91 2 0.1530 7.1500e+06
89 104 2 0.1410 6.5389e+06
91 92 2 0.1130 7.0483e+06
91 93 2 0.1530 7.1500e+06
91 102 2 0.1420 3.2236e+06
93 94 2 0.1120 3.7000e+07
93 95 2 0.1530 7.1500e+06
93 101 2 0.1430 8.1800e+06
95 96 2 0.1120 3.7000e+07
95 97 2 0.1530 7.1500e+06
95 100 2 0.1430 8.1800e+06
97 98 2 0.1410 6.5389e+06
98 99 2 0.0971 7.9547e+06
102 103 2 0.0971 7.9547e+06
104 105 2 0.0971 7.9547e+06
106 107 2 0.0971 7.9547e+06
108 109 2 0.1430 8.1800e+06
109 110 2 0.1530 7.1500e+06
110 111 2 0.1130 7.0483e+06
110 112 2 0.1430 8.1800e+06
110 114 2 0.1520 5.4300e+06
112 113 2 0.0971 7.9547e+06
115 116 2 0.0971 7.9547e+06
117 118 2 0.1430 8.1800e+06
118 119 2 0.1530 7.1500e+06
119 120 2 0.1130 7.0483e+06
119 121 2 0.1430 8.1800e+06
119 123 2 0.1520 5.4300e+06
121 122 2 0.0971 7.9547e+06
124 125 2 0.0971 7.9547e+06
126 127 2 0.0971 7.9547e+06
128 129 2 0.0971 7.9547e+06
130 131 2 0.1430 8.1800e+06
131 132 2 0.1530 7.1500e+06
132 133 2 0.1130 7.0483e+06
132 134 2 0.1430 8.1800e+06
132 136 2 0.1520 5.4300e+06
134 135 2 0.0971 7.9547e+06
137 138 2 0.0971 7.9547e+06
139 140 2 0.0971 7.9547e+06
142 143 2 0.1410 6.5389e+06
143 144 2 0.0971 7.9547e+06
146 147 2 0.1430 8.1800e+06
147 148 2 0.1530 7.1500e+06
148 149 2 0.1130 7.0483e+06
148 150 2 0.1430 8.1800e+06
148 152 2 0.1520 5.4300e+06
150 151 2 0.0971 7.9547e+06
[ pairs ]
	ai aj funct	all 1-4 pairs but the ones excluded in GROMOS itp
2 5 1
2 8 1
2 10 1
2 11 1
2 145 1
2 146 1
1 4 1
1 9 1
1 153 1
137 139 1
130 133 1
130 134 1
130 136 1
128 130 1
124 126 1
117 120 1
117 121 1
117 123 1
115 117 1
108 111 1
108 112 1
108 114 1
106 108 1
102 104 1
146 149 1
146 150 1
146 152 1
146 153 1
101 102 1
101 145 1
101 146 1
11 15 1
11 16 1
11 20 1
11 139 1
11 141 1
11 142 1
11 153 1
26 30 1
26 31 1
26 35 1
26 130 1
26 137 1
41 45 1
41 46 1
41 50 1
41 126 1
41 128 1
56 60 1
56 61 1
56 65 1
56 117 1
56 124 1
71 75 1
71 76 1
71 80 1
71 108 1
71 115 1
86 90 1
86 91 1
86 95 1
86 104 1
86 106 1
7 10 1
7 11 1
7 93 1
7 143 1
7 145 1
7 146 1
25 26 1
25 139 1
40 41 1
40 130 1
55 56 1
55 126 1
70 71 1
70 117 1
85 86 1
85 108 1
100 101 1
100 104 1
98 100 1
23 25 1
38 40 1
53 55 1
68 70 1
83 85 1
22 26 1
20 24 1
20 27 1
20 137 1
21 23 1
21 26 1
18 23 1
18 28 1
18 29 1
18 40 1
18 138 1
18 139 1
19 21 1
19 22 1
19 25 1
19 27 1
19 137 1
16 21 1
16 22 1
16 25 1
16 27 1
16 140 1
17 19 1
17 20 1
17 26 1
17 138 1
17 139 1
14 19 1
14 20 1
14 26 1
14 138 1
15 17 1
15 18 1
15 25 1
15 137 1
15 140 1
12 17 1
12 18 1
12 21 1
12 22 1
12 137 1
12 140 1
13 15 1
13 16 1
13 20 1
13 139 1
37 41 1
35 39 1
35 42 1
35 128 1
36 38 1
36 41 1
33 38 1
33 43 1
33 44 1
33 55 1
33 129 1
33 130 1
34 36 1
34 37 1
34 40 1
34 42 1
34 128 1
31 36 1
31 37 1
31 40 1
31 42 1
31 131 1
32 34 1
32 35 1
32 41 1
32 129 1
32 130 1
29 34 1
29 35 1
29 41 1
29 129 1
29 132 1
30 32 1
30 33 1
30 40 1
30 128 1
30 131 1
27 32 1
27 33 1
27 36 1
27 37 1
27 128 1
27 131 1
28 30 1
28 31 1
28 35 1
28 130 1
52 56 1
50 54 1
50 57 1
50 124 1
51 53 1
51 56 1
48 53 1
48 58 1
48 59 1
48 70 1
48 125 1
48 126 1
49 51 1
49 52 1
49 55 1
49 57 1
49 124 1
46 51 1
46 52 1
46 55 1
46 57 1
46 127 1
47 49 1
47 50 1
47 56 1
47 125 1
47 126 1
44 49 1
44 50 1
44 56 1
44 125 1
45 47 1
45 48 1
45 55 1
45 124 1
45 127 1
42 47 1
42 48 1
42 51 1
42 52 1
42 124 1
42 127 1
43 45 1
43 46 1
43 50 1
43 126 1
67 71 1
65 69 1
65 72 1
65 115 1
66 68 1
66 71 1
63 68 1
63 73 1
63 74 1
63 85 1
63 116 1
63 117 1
64 66 1
64 67 1
64 70 1
64 72 1
64 115 1
61 66 1
61 67 1
61 70 1
61 72 1
61 118 1
62 64 1
62 65 1
62 71 1
62 116 1
62 117 1
59 64 1
59 65 1
59 71 1
59 116 1
59 119 1
60 62 1
60 63 1
60 70 1
60 115 1
60 118 1
57 62 1
57 63 1
57 66 1
57 67 1
57 115 1
57 118 1
58 60 1
58 61 1
58 65 1
58 117 1
82 86 1
80 84 1
80 87 1
80 106 1
81 83 1
81 86 1
78 83 1
78 88 1
78 89 1
78 100 1
78 107 1
78 108 1
79 81 1
79 82 1
79 85 1
79 87 1
79 106 1
76 81 1
76 82 1
76 85 1
76 87 1
76 109 1
77 79 1
77 80 1
77 86 1
77 107 1
77 108 1
74 79 1
74 80 1
74 86 1
74 107 1
74 110 1
75 77 1
75 78 1
75 85 1
75 106 1
75 109 1
72 77 1
72 78 1
72 81 1
72 82 1
72 106 1
72 109 1
73 75 1
73 76 1
73 80 1
73 108 1
97 101 1
95 99 1
95 102 1
96 98 1
96 101 1
93 98 1
93 103 1
93 104 1
94 96 1
94 97 1
94 100 1
94 102 1
91 96 1
91 97 1
91 100 1
91 105 1
92 94 1
92 95 1
92 101 1
92 103 1
92 104 1
89 94 1
89 95 1
89 101 1
89 103 1
90 92 1
90 93 1
90 100 1
90 102 1
90 105 1
87 92 1
87 93 1
87 96 1
87 97 1
87 102 1
87 105 1
88 90 1
88 91 1
88 95 1
88 104 1
8 12 1
8 101 1
8 144 1
8 153 1
141 143 1
9 13 1
9 14 1
9 25 1
9 143 1
9 145 1
9 146 1
10 12 1
10 141 1
10 142 1
10 153 1
3 6 1
3 7 1
3 12 1
3 101 1
3 141 1
3 142 1
3 147 1
4 8 1
4 10 1
4 11 1
4 93 1
4 148 1
145 147 1
145 153 1
5 9 1
5 91 1
5 94 1
5 95 1
5 141 1
5 142 1
5 147 1
5 153 1
6 8 1
6 93 1
6 145 1
6 146 1
109 113 1
111 113 1
113 114 1
147 151 1
149 151 1
151 152 1
131 135 1
133 135 1
135 136 1
118 122 1
120 122 1
122 123 1
[ angles ]
	ai aj ak funct angle fc
1 2 3 2 109.50 450.00
2 3 4 2 109.50 520.00
2 3 9 2 109.50 520.00
2 3 153 2 110.00 285.00
4 3 9 2 111.00 530.00
4 3 153 2 111.00 530.00
9 3 153 2 107.57 484.00
3 4 5 2 111.00 530.00
3 4 145 2 109.00 1680.51
3 4 146 2 115.00 610.00
5 4 145 2 107.57 484.00
5 4 146 2 109.50 520.00
145 4 146 2 104.00 490.00
4 5 6 2 110.30 524.00
4 5 7 2 111.00 530.00
4 5 101 2 109.50 520.00
6 5 7 2 104.00 490.00
6 5 101 2 113.00 545.00
7 5 101 2 106.00 1733.55
5 7 8 2 115.00 50.00
7 8 9 2 109.50 520.00
7 8 141 2 109.50 285.00
7 8 142 2 109.50 520.00
9 8 141 2 109.60 450.00
9 8 142 2 111.00 530.00
141 8 142 2 110.00 285.00
3 9 8 2 111.00 530.00
3 9 10 2 111.00 530.00
3 9 11 2 103.00 420.00
8 9 10 2 110.30 524.00
8 9 11 2 109.50 520.00
10 9 11 2 111.40 532.00
9 11 12 2 117.00 635.00
11 12 13 2 113.00 545.00
11 12 14 2 109.50 520.00
11 12 25 2 104.00 490.00
13 12 14 2 113.00 545.00
13 12 25 2 106.00 1733.55
14 12 25 2 109.50 520.00
12 14 15 2 109.00 1680.51
12 14 16 2 111.00 530.00
12 14 139 2 111.00 530.00
15 14 16 2 110.30 524.00
15 14 139 2 110.30 524.00
16 14 139 2 109.50 520.00
14 16 17 2 109.00 1680.51
14 16 18 2 111.00 530.00
14 16 137 2 109.50 520.00
17 16 18 2 109.60 450.00
17 16 137 2 110.00 285.00
18 16 137 2 109.50 520.00
16 18 19 2 110.30 524.00
16 18 20 2 111.00 530.00
16 18 26 2 109.50 520.00
19 18 20 2 110.30 524.00
19 18 26 2 110.30 524.00
20 18 26 2 104.00 490.00
18 20 21 2 109.00 1680.51
18 20 22 2 111.00 530.00
18 20 25 2 115.00 610.00
21 20 22 2 110.00 285.00
21 20 25 2 109.00 1680.51
22 20 25 2 104.00 490.00
20 22 23 2 111.00 530.00
22 23 24 2 109.50 450.00
12 25 20 2 115.00 50.00
18 26 27 2 115.00 50.00
26 27 28 2 113.00 545.00
26 27 29 2 109.50 520.00
26 27 40 2 106.00 1733.55
28 27 29 2 111.40 532.00
28 27 40 2 106.00 1733.55
29 27 40 2 111.00 530.00
27 29 30 2 107.00 2726.16
27 29 31 2 109.50 520.00
27 29 130 2 111.00 530.00
30 29 31 2 109.50 285.00
30 29 130 2 103.00 420.00
31 29 130 2 115.00 610.00
29 31 32 2 110.00 285.00
29 31 33 2 109.50 520.00
29 31 128 2 109.50 520.00
32 31 33 2 109.50 285.00
32 31 128 2 111.30 632.00
33 31 128 2 109.50 520.00
31 33 34 2 110.30 524.00
31 33 35 2 109.50 520.00
31 33 41 2 104.00 490.00
34 33 35 2 110.30 524.00
34 33 41 2 111.00 530.00
35 33 41 2 111.00 530.00
33 35 36 2 109.50 285.00
33 35 37 2 111.00 530.00
33 35 40 2 109.50 520.00
36 35 37 2 110.00 285.00
36 35 40 2 109.50 285.00
37 35 40 2 109.50 520.00
35 37 38 2 111.00 530.00
37 38 39 2 109.50 450.00
27 40 35 2 116.00 465.00
33 41 42 2 116.00 465.00
41 42 43 2 113.00 545.00
41 42 44 2 109.50 520.00
41 42 55 2 104.00 490.00
43 42 44 2 112.00 4899.70
43 42 55 2 106.00 1733.55
44 42 55 2 111.00 530.00
42 44 45 2 109.50 285.00
42 44 46 2 111.00 530.00
42 44 126 2 111.00 530.00
45 44 46 2 110.30 524.00
45 44 126 2 104.00 490.00
46 44 126 2 109.50 520.00
44 46 47 2 109.50 285.00
44 46 48 2 111.00 530.00
44 46 124 2 109.50 520.00
47 46 48 2 109.00 1680.51
47 46 124 2 109.50 285.00
48 46 124 2 109.50 520.00
46 48 49 2 110.30 524.00
46 48 50 2 111.00 530.00
46 48 56 2 103.00 420.00
49 48 50 2 110.30 524.00
49 48 56 2 110.30 524.00
50 48 56 2 109.50 520.00
48 50 51 2 109.00 1680.51
48 50 52 2 111.00 530.00
48 50 55 2 111.00 530.00
51 50 52 2 109.60 450.00
51 50 55 2 109.00 1680.51
52 50 55 2 104.00 490.00
50 52 53 2 111.00 530.00
52 53 54 2 109.50 450.00
42 55 50 2 116.00 465.00
48 56 57 2 116.00 465.00
56 57 58 2 114.00 1559.41
56 57 59 2 111.00 530.00
56 57 70 2 104.00 490.00
58 57 59 2 112.00 4899.70
58 57 70 2 106.00 1733.55
59 57 70 2 109.50 520.00
57 59 60 2 107.57 484.00
57 59 61 2 109.50 520.00
57 59 117 2 115.00 610.00
60 59 61 2 109.00 1680.51
60 59 117 2 103.00 420.00
61 59 117 2 115.00 610.00
59 61 62 2 111.00 530.00
59 61 63 2 109.50 520.00
59 61 115 2 109.50 520.00
62 61 63 2 109.50 285.00
62 61 115 2 110.00 285.00
63 61 115 2 109.50 520.00
61 63 64 2 110.30 524.00
61 63 65 2 111.00 530.00
61 63 71 2 109.50 520.00
64 63 65 2 110.00 285.00
64 63 71 2 110.30 524.00
65 63 71 2 109.50 520.00
63 65 66 2 109.50 285.00
63 65 67 2 111.00 530.00
63 65 70 2 111.00 530.00
66 65 67 2 110.30 524.00
66 65 70 2 109.00 1680.51
67 65 70 2 104.00 490.00
65 67 68 2 111.00 530.00
67 68 69 2 109.50 450.00
57 70 65 2 116.00 465.00
63 71 72 2 109.50 450.00
71 72 73 2 112.00 4899.70
71 72 74 2 111.00 530.00
71 72 85 2 106.00 1733.55
73 72 74 2 110.30 524.00
73 72 85 2 106.00 1733.55
74 72 85 2 111.00 530.00
72 74 75 2 106.75 503.00
72 74 76 2 111.00 530.00
72 74 108 2 111.00 530.00
75 74 76 2 108.53 443.00
75 74 108 2 103.00 420.00
76 74 108 2 115.00 610.00
74 76 77 2 110.30 524.00
74 76 78 2 109.50 520.00
74 76 106 2 109.50 520.00
77 76 78 2 108.53 443.00
77 76 106 2 110.00 285.00
78 76 106 2 111.00 530.00
76 78 79 2 110.30 524.00
76 78 80 2 109.50 520.00
76 78 86 2 109.50 520.00
79 78 80 2 111.30 632.00
79 78 86 2 111.40 532.00
80 78 86 2 109.50 520.00
78 80 81 2 108.53 443.00
78 80 82 2 111.00 530.00
78 80 85 2 109.50 520.00
81 80 82 2 110.00 285.00
81 80 85 2 109.60 450.00
82 80 85 2 109.50 520.00
80 82 83 2 111.00 530.00
82 83 84 2 109.50 450.00
72 85 80 2 115.00 50.00
78 86 87 2 116.00 465.00
86 87 88 2 114.00 1559.41
86 87 89 2 109.50 520.00
86 87 100 2 106.00 1733.55
88 87 89 2 111.40 532.00
88 87 100 2 106.00 1733.55
89 87 100 2 111.00 530.00
87 89 90 2 108.53 443.00
87 89 91 2 109.50 520.00
87 89 104 2 109.50 520.00
90 89 91 2 110.00 285.00
90 89 104 2 109.60 450.00
91 89 104 2 111.00 530.00
89 91 92 2 109.60 450.00
89 91 93 2 111.00 530.00
89 91 102 2 109.50 520.00
92 91 93 2 109.50 285.00
92 91 102 2 110.00 285.00
93 91 102 2 111.00 530.00
91 93 94 2 110.30 524.00
91 93 95 2 111.00 530.00
91 93 101 2 109.50 520.00
94 93 95 2 109.60 450.00
94 93 101 2 112.00 4899.70
95 93 101 2 109.50 520.00
93 95 96 2 109.60 450.00
93 95 97 2 111.00 530.00
93 95 100 2 111.00 530.00
96 95 97 2 110.30 524.00
96 95 100 2 109.50 285.00
97 95 100 2 109.50 520.00
95 97 98 2 111.00 530.00
97 98 99 2 109.50 450.00
87 100 95 2 116.00 465.00
5 101 93 2 116.00 465.00
91 102 103 2 109.50 450.00
89 104 105 2 109.50 450.00
76 106 107 2 109.50 450.00
74 108 109 2 116.00 465.00
108 109 110 2 109.50 520.00
109 110 111 2 109.00 1680.51
109 110 112 2 109.50 520.00
109 110 114 2 111.00 530.00
111 110 112 2 109.00 1680.51
111 110 114 2 110.30 524.00
112 110 114 2 111.00 530.00
110 112 113 2 109.50 450.00
61 115 116 2 109.50 450.00
59 117 118 2 117.20 636.00
117 118 119 2 109.50 520.00
118 119 120 2 109.60 450.00
118 119 121 2 109.50 520.00
118 119 123 2 111.00 530.00
120 119 121 2 109.00 1680.51
120 119 123 2 110.30 524.00
121 119 123 2 111.00 530.00
119 121 122 2 109.50 450.00
46 124 125 2 109.50 450.00
44 126 127 2 109.50 450.00
31 128 129 2 109.50 450.00
29 130 131 2 116.00 465.00
130 131 132 2 109.50 520.00
131 132 133 2 109.00 1680.51
131 132 134 2 109.50 520.00
131 132 136 2 111.00 530.00
133 132 134 2 109.00 1680.51
133 132 136 2 110.00 285.00
134 132 136 2 111.00 530.00
132 134 135 2 109.50 450.00
16 137 138 2 109.50 450.00
14 139 140 2 109.50 450.00
8 142 143 2 111.00 530.00
142 143 144 2 109.50 450.00
4 146 147 2 116.00 465.00
146 147 148 2 109.50 520.00
147 148 149 2 110.00 285.00
147 148 150 2 109.50 520.00
147 148 152 2 111.00 530.00
149 148 150 2 109.50 285.00
149 148 152 2 110.30 524.00
150 148 152 2 109.50 520.00
148 150 151 2 109.50 450.00
[ dihedrals ]
	GROMOS improper dihedrals
	ai aj ak al funct angle fc
20 25 22 18 2 35.26 334.72
18 26 20 16 2 35.26 334.72
16 18 137 14 2 35.26 334.72
14 139 16 12 2 35.26 334.72
12 25 11 14 2 35.26 334.72
35 40 37 33 2 35.26 334.72
33 41 35 31 2 35.26 334.72
31 33 128 29 2 35.26 334.72
29 130 31 27 2 35.26 334.72
27 40 26 29 2 35.26 334.72
50 55 52 48 2 35.26 334.72
48 56 50 46 2 35.26 334.72
46 48 124 44 2 35.26 334.72
44 126 46 42 2 35.26 334.72
42 55 41 44 2 35.26 334.72
65 70 67 63 2 35.26 334.72
63 71 65 61 2 35.26 334.72
61 63 115 59 2 35.26 334.72
59 117 61 57 2 35.26 334.72
57 70 56 59 2 35.26 334.72
80 85 82 78 2 35.26 334.72
78 86 80 76 2 35.26 334.72
76 78 106 74 2 35.26 334.72
74 108 76 72 2 35.26 334.72
72 85 71 74 2 35.26 334.72
95 100 97 93 2 35.26 334.72
93 101 95 91 2 35.26 334.72
91 93 102 89 2 35.26 334.72
89 104 91 87 2 35.26 334.72
87 100 86 89 2 35.26 334.72
8 7 142 9 2 35.26 334.72
9 11 8 3 2 35.26 334.72
3 9 2 4 2 35.26 334.72
4 146 3 5 2 35.26 334.72
5 7 101 4 2 35.26 334.72
110 109 114 112 2 35.26 334.72
148 147 152 150 2 35.26 334.72
132 131 136 134 2 35.26 334.72
119 118 123 121 2 35.26 334.72
[ dihedrals ]
	ai aj ak al funct ph0 cp mult
1 2 3 9 1 0.00 1.26 3
2 3 4 146 1 0.00 5.92 3
2 3 9 11 1 0.00 5.92 3
3 4 146 147 1 180.00 1.00 3
4 146 147 148 1 0.00 1.26 3
5 7 8 142 1 0.00 1.26 3
7 5 101 93 1 180.00 1.00 3
7 8 9 11 1 0.00 5.92 3
7 8 142 143 1 0.00 5.92 3
8 9 11 12 1 180.00 1.00 3
8 142 143 144 1 0.00 1.26 3
9 11 12 25 1 180.00 1.00 3
11 12 14 139 1 0.00 5.92 3
11 12 25 20 1 0.00 1.26 3
16 14 139 140 1 0.00 1.26 3
18 16 137 138 1 0.00 1.26 3
18 26 27 40 1 0.00 1.26 3
20 18 26 27 1 0.00 1.26 3
20 22 23 24 1 0.00 1.26 3
22 20 25 12 1 0.00 1.26 3
25 20 22 23 1 0.00 5.92 3
26 18 20 25 1 0.00 5.92 3
26 27 29 130 1 0.00 5.92 3
26 27 40 35 1 0.00 1.26 3
29 130 131 132 1 0.00 1.26 3
31 29 130 131 1 0.00 1.26 3
33 31 128 129 1 0.00 1.26 3
33 41 42 55 1 180.00 1.00 3
35 33 41 42 1 180.00 1.00 3
35 37 38 39 1 0.00 1.26 3
37 35 40 27 1 0.00 1.26 3
40 35 37 38 1 0.00 5.92 3
41 33 35 40 1 0.00 5.92 3
41 42 44 126 1 0.00 5.92 3
41 42 55 50 1 0.00 1.26 3
46 44 126 127 1 0.00 1.26 3
48 46 124 125 1 0.00 1.26 3
48 56 57 70 1 180.00 1.00 3
50 48 56 57 1 0.00 1.26 3
50 52 53 54 1 0.00 1.26 3
52 50 55 42 1 0.00 1.26 3
55 50 52 53 1 0.00 5.92 3
56 48 50 55 1 0.00 5.92 3
56 57 59 117 1 0.00 5.92 3
56 57 70 65 1 0.00 1.26 3
59 117 118 119 1 180.00 1.00 3
61 59 117 118 1 0.00 1.26 3
63 61 115 116 1 0.00 1.26 3
63 71 72 85 1 0.00 1.26 3
65 63 71 72 1 0.00 1.26 3
65 67 68 69 1 0.00 1.26 3
67 65 70 57 1 0.00 1.26 3
70 65 67 68 1 0.00 5.92 3
71 63 65 70 1 0.00 5.92 3
71 72 74 108 1 0.00 5.92 3
71 72 85 80 1 0.00 1.26 3
74 108 109 110 1 0.00 1.26 3
76 74 108 109 1 0.00 1.26 3
78 76 106 107 1 0.00 1.26 3
78 86 87 100 1 180.00 1.00 3
80 78 86 87 1 180.00 1.00 3
80 82 83 84 1 0.00 1.26 3
82 80 85 72 1 0.00 1.26 3
85 80 82 83 1 0.00 5.92 3
86 78 80 85 1 0.00 5.92 3
86 87 89 104 1 0.00 5.92 3
86 87 100 95 1 0.00 1.26 3
91 89 104 105 1 0.00 1.26 3
93 91 102 103 1 0.00 1.26 3
95 93 101 5 1 180.00 1.00 3
95 97 98 99 1 0.00 1.26 3
97 95 100 87 1 0.00 1.26 3
100 95 97 98 1 0.00 5.92 3
101 5 7 8 1 0.00 1.26 3
101 93 95 100 1 0.00 5.92 3
102 91 93 101 1 0.00 5.92 3
104 89 91 102 1 0.00 5.92 3
106 76 78 86 1 0.00 5.92 3
108 74 76 106 1 0.00 5.92 3
108 109 110 114 1 0.00 5.92 3
109 110 112 113 1 0.00 1.26 3
115 61 63 71 1 0.00 5.92 3
117 59 61 115 1 0.00 5.92 3
117 118 119 123 1 0.00 5.92 3
118 119 121 122 1 0.00 1.26 3
124 46 48 56 1 0.00 5.92 3
126 44 46 124 1 0.00 5.92 3
128 31 33 41 1 0.00 5.92 3
130 29 31 128 1 0.00 5.92 3
130 131 132 136 1 0.00 5.92 3
131 132 134 135 1 0.00 1.26 3
137 16 18 26 1 0.00 5.92 3
139 14 16 137 1 0.00 5.92 3
146 4 5 101 1 0.00 5.92 3
146 147 148 152 1 180.00 1.00 3
147 148 150 151 1 0.00 1.26 3
[ exclusions ]
	ai aj funct	GROMOS 1-4 exclusions
