# Supplementary material for: Computational Insights Into the Influence of Substitution Groups on the Inclusion Complexation of β-Cyclodextrin
Source: Front Chem. 2021 May 21;9:668400. doi: 10.3389/fchem.2021.668400 (PMC8176092; doi:10.3389/fchem.2021.668400)
Supplement: Supplementary file 1 [file DataSheet2.ZIP › HPCD.pdb]

HEADER    UNCLASSIFIED                            03-Apr-19
TITLE     UNITED ATOM STRUCTURE FOR MOLECULE MOL                                
AUTHOR    GROMOS AUTOMATIC TOPOLOGY BUILDER REVISION 2019-04-03 08:33:12
AUTHOR   2  http://compbio.biosci.uq.edu.au/atb
HETATM    1   H1 4SBY    0      -5.950  -2.502  -0.879  1.00  0.00           H
HETATM    2   O1 4SBY    0      -5.595  -3.355  -1.175  1.00  0.00           O
HETATM    3  C40 4SBY    0      -4.443  -3.619  -0.392  1.00  0.00           C
HETATM    4  C41 4SBY    0      -4.038  -5.065  -0.682  1.00  0.00           C
HETATM    5  C42 4SBY    0      -3.027  -5.595   0.361  1.00  0.00           C
HETATM    6  H66 4SBY    0      -2.935  -6.716   0.288  1.00  0.00           H
HETATM    7  O22 4SBY    0      -3.441  -5.348   1.690  1.00  0.00           O
HETATM    8  C38 4SBY    0      -3.665  -3.971   2.002  1.00  0.00           C
HETATM    9  C39 4SBY    0      -4.761  -3.394   1.099  1.00  0.00           C
HETATM   10  H63 4SBY    0      -5.760  -3.834   1.363  1.00  0.00           H
HETATM   11  O16 4SBY    0      -4.766  -1.969   1.221  1.00  0.00           O
HETATM   12   C6 4SBY    0      -5.751  -1.408   2.068  1.00  0.00           C
HETATM   13  H24 4SBY    0      -6.223  -2.156   2.764  1.00  0.00           H
HETATM   14   C5 4SBY    0      -6.780  -0.628   1.230  1.00  0.00           C
HETATM   15  H23 4SBY    0      -7.509  -0.125   1.924  1.00  0.00           H
HETATM   16   C4 4SBY    0      -6.072   0.420   0.358  1.00  0.00           C
HETATM   17  H22 4SBY    0      -5.517  -0.106  -0.473  1.00  0.00           H
HETATM   18   C3 4SBY    0      -5.089   1.280   1.172  1.00  0.00           C
HETATM   19  H21 4SBY    0      -5.639   2.114   1.690  1.00  0.00           H
HETATM   20   C2 4SBY    0      -4.261   0.466   2.184  1.00  0.00           C
HETATM   21  H20 4SBY    0      -3.420  -0.048   1.639  1.00  0.00           H
HETATM   22   C1 4SBY    0      -3.696   1.368   3.289  1.00  0.00           C
HETATM   23  O31 4SBY    0      -4.711   1.975   4.057  1.00  0.00           O
HETATM   24  H13 4SBY    0      -5.233   1.264   4.452  1.00  0.00           H
HETATM   25  O23 4SBY    0      -5.027  -0.518   2.888  1.00  0.00           O
HETATM   26  O17 4SBY    0      -4.108   1.818   0.272  1.00  0.00           O
HETATM   27  C12 4SBY    0      -4.535   2.945  -0.471  1.00  0.00           C
HETATM   28  H31 4SBY    0      -5.639   2.927  -0.697  1.00  0.00           H
HETATM   29  C11 4SBY    0      -3.697   3.059  -1.767  1.00  0.00           C
HETATM   30  H30 4SBY    0      -4.075   3.964  -2.332  1.00  0.00           H
HETATM   31  C10 4SBY    0      -2.225   3.268  -1.398  1.00  0.00           C
HETATM   32  H29 4SBY    0      -1.838   2.376  -0.831  1.00  0.00           H
HETATM   33   C9 4SBY    0      -2.125   4.523  -0.506  1.00  0.00           C
HETATM   34  H28 4SBY    0      -2.455   5.436  -1.074  1.00  0.00           H
HETATM   35   C8 4SBY    0      -2.992   4.334   0.746  1.00  0.00           C
HETATM   36  H27 4SBY    0      -2.590   3.475   1.350  1.00  0.00           H
HETATM   37   C7 4SBY    0      -3.057   5.594   1.614  1.00  0.00           C
HETATM   38  O32 4SBY    0      -3.391   6.737   0.855  1.00  0.00           O
HETATM   39  H14 4SBY    0      -4.279   6.593   0.504  1.00  0.00           H
HETATM   40  O24 4SBY    0      -4.347   4.063   0.374  1.00  0.00           O
HETATM   41  O18 4SBY    0      -0.741   4.613  -0.170  1.00  0.00           O
HETATM   42  C18 4SBY    0      -0.254   5.922   0.088  1.00  0.00           C
HETATM   43  H38 4SBY    0      -1.066   6.704   0.126  1.00  0.00           H
HETATM   44  C17 4SBY    0       0.831   6.260  -0.947  1.00  0.00           C
HETATM   45  H37 4SBY    0       1.190   7.315  -0.783  1.00  0.00           H
HETATM   46  C16 4SBY    0       2.007   5.278  -0.843  1.00  0.00           C
HETATM   47  H36 4SBY    0       1.693   4.275  -1.250  1.00  0.00           H
HETATM   48  C15 4SBY    0       2.494   5.105   0.608  1.00  0.00           C
HETATM   49  H35 4SBY    0       3.113   5.990   0.920  1.00  0.00           H
HETATM   50  C14 4SBY    0       1.322   4.896   1.582  1.00  0.00           C
HETATM   51  H34 4SBY    0       0.904   3.861   1.437  1.00  0.00           H
HETATM   52  C13 4SBY    0       1.727   5.091   3.050  1.00  0.00           C
HETATM   53  O33 4SBY    0       2.521   6.243   3.234  1.00  0.00           O
HETATM   54  H15 4SBY    0       1.974   7.004   2.999  1.00  0.00           H
HETATM   55  O25 4SBY    0       0.278   5.858   1.389  1.00  0.00           O
HETATM   56  O19 4SBY    0       3.304   3.926   0.549  1.00  0.00           O
HETATM   57  C24 4SBY    0       4.231   3.746   1.601  1.00  0.00           C
HETATM   58  H45 4SBY    0       4.328   4.645   2.274  1.00  0.00           H
HETATM   59  C23 4SBY    0       5.591   3.278   1.053  1.00  0.00           C
HETATM   60  H44 4SBY    0       6.249   3.037   1.943  1.00  0.00           H
HETATM   61  C22 4SBY    0       5.409   2.008   0.213  1.00  0.00           C
HETATM   62  H43 4SBY    0       4.796   2.221  -0.708  1.00  0.00           H
HETATM   63  C21 4SBY    0       4.707   0.927   1.056  1.00  0.00           C
HETATM   64  H42 4SBY    0       5.416   0.513   1.826  1.00  0.00           H
HETATM   65  C20 4SBY    0       3.444   1.473   1.744  1.00  0.00           C
HETATM   66  H41 4SBY    0       2.630   1.607   0.980  1.00  0.00           H
HETATM   67  C19 4SBY    0       2.972   0.542   2.868  1.00  0.00           C
HETATM   68  O34 4SBY    0       3.964   0.347   3.853  1.00  0.00           O
HETATM   69  H16 4SBY    0       4.207   1.219   4.191  1.00  0.00           H
HETATM   70  O26 4SBY    0       3.674   2.722   2.405  1.00  0.00           O
HETATM   71  O20 4SBY    0       4.255  -0.117   0.180  1.00  0.00           O
HETATM   72  C30 4SBY    0       5.209  -1.145  -0.017  1.00  0.00           C
HETATM   73  H52 4SBY    0       6.268  -0.758   0.035  1.00  0.00           H
HETATM   74  C29 4SBY    0       4.971  -1.883  -1.352  1.00  0.00           C
HETATM   75  H51 4SBY    0       5.839  -2.598  -1.487  1.00  0.00           H
HETATM   76  C28 4SBY    0       3.669  -2.692  -1.321  1.00  0.00           C
HETATM   77  H50 4SBY    0       2.776  -2.005  -1.287  1.00  0.00           H
HETATM   78  C27 4SBY    0       3.647  -3.589  -0.064  1.00  0.00           C
HETATM   79  H49 4SBY    0       4.453  -4.366  -0.124  1.00  0.00           H
HETATM   80  C26 4SBY    0       3.823  -2.703   1.175  1.00  0.00           C
HETATM   81  H48 4SBY    0       2.975  -1.963   1.207  1.00  0.00           H
HETATM   82  C25 4SBY    0       3.880  -3.489   2.487  1.00  0.00           C
HETATM   83  O35 4SBY    0       3.509  -2.676   3.577  1.00  0.00           O
HETATM   84  H17 4SBY    0       4.136  -1.939   3.621  1.00  0.00           H
HETATM   85  O27 4SBY    0       5.069  -2.005   1.099  1.00  0.00           O
HETATM   86  O21 4SBY    0       2.343  -4.178  -0.063  1.00  0.00           O
HETATM   87  C36 4SBY    0       2.276  -5.556   0.247  1.00  0.00           C
HETATM   88  H59 4SBY    0       3.275  -6.030   0.445  1.00  0.00           H
HETATM   89  C35 4SBY    0       1.503  -6.307  -0.855  1.00  0.00           C
HETATM   90  H58 4SBY    0       1.450  -7.398  -0.580  1.00  0.00           H
HETATM   91  C34 4SBY    0       0.087  -5.734  -0.983  1.00  0.00           C
HETATM   92  H57 4SBY    0       0.139  -4.681  -1.384  1.00  0.00           H
HETATM   93  C33 4SBY    0      -0.620  -5.728   0.382  1.00  0.00           C
HETATM   94  H56 4SBY    0      -0.875  -6.776   0.699  1.00  0.00           H
HETATM   95  C32 4SBY    0       0.255  -5.064   1.457  1.00  0.00           C
HETATM   96  H55 4SBY    0       0.318  -3.959   1.263  1.00  0.00           H
HETATM   97  C31 4SBY    0      -0.295  -5.330   2.864  1.00  0.00           C
HETATM   98  O29 4SBY    0      -0.233  -6.698   3.206  1.00  0.00           O
HETATM   99  H11 4SBY    0       0.699  -6.952   3.193  1.00  0.00           H
HETATM  100  O28 4SBY    0       1.574  -5.621   1.472  1.00  0.00           O
HETATM  101  O15 4SBY    0      -1.793  -4.922   0.212  1.00  0.00           O
HETATM  102  O13 4SBY    0      -0.596  -6.568  -1.905  1.00  0.00           O
HETATM  103  H10 4SBY    0      -1.498  -6.222  -1.983  1.00  0.00           H
HETATM  104  O12 4SBY    0       2.229  -6.152  -2.060  1.00  0.00           O
HETATM  105   H9 4SBY    0       1.677  -6.525  -2.762  1.00  0.00           H
HETATM  106  O11 4SBY    0       3.631  -3.472  -2.500  1.00  0.00           O
HETATM  107   H8 4SBY    0       2.913  -4.114  -2.389  1.00  0.00           H
HETATM  108  O10 4SBY    0       5.105  -1.016  -2.458  1.00  0.00           O
HETATM  109  C43 4SBY    0       3.925  -0.306  -2.840  1.00  0.00           C
HETATM  110  C44 4SBY    0       4.360   0.627  -3.977  1.00  0.00           C
HETATM  111  H69 4SBY    0       5.062   0.072  -4.662  1.00  0.00           H
HETATM  112  O36 4SBY    0       3.164   0.940  -4.686  1.00  0.00           O
HETATM  113  H73 4SBY    0       3.410   1.575  -5.367  1.00  0.00           H
HETATM  114  C45 4SBY    0       5.029   1.878  -3.446  1.00  0.00           C
HETATM  115   O9 4SBY    0       6.674   1.488  -0.158  1.00  0.00           O
HETATM  116   H7 4SBY    0       7.084   2.152  -0.734  1.00  0.00           H
HETATM  117   O8 4SBY    0       6.318   4.305   0.414  1.00  0.00           O
HETATM  118  C52 4SBY    0       5.782   4.831  -0.798  1.00  0.00           C
HETATM  119  C53 4SBY    0       6.932   4.904  -1.810  1.00  0.00           C
HETATM  120  H90 4SBY    0       7.890   5.164  -1.276  1.00  0.00           H
HETATM  121  O39 4SBY    0       7.053   3.597  -2.364  1.00  0.00           O
HETATM  122  H94 4SBY    0       7.768   3.626  -3.009  1.00  0.00           H
HETATM  123  C54 4SBY    0       6.628   5.930  -2.884  1.00  0.00           C
HETATM  124   O7 4SBY    0       3.111   5.768  -1.588  1.00  0.00           O
HETATM  125   H6 4SBY    0       2.773   5.980  -2.469  1.00  0.00           H
HETATM  126   O6 4SBY    0       0.312   6.252  -2.261  1.00  0.00           O
HETATM  127   H5 4SBY    0      -0.189   5.430  -2.376  1.00  0.00           H
HETATM  128   O5 4SBY    0      -1.483   3.480  -2.586  1.00  0.00           O
HETATM  129   H4 4SBY    0      -0.573   3.218  -2.389  1.00  0.00           H
HETATM  130   O4 4SBY    0      -3.959   1.998  -2.660  1.00  0.00           O
HETATM  131  C49 4SBY    0      -3.199   0.804  -2.463  1.00  0.00           C
HETATM  132  C50 4SBY    0      -3.638  -0.154  -3.579  1.00  0.00           C
HETATM  133  H83 4SBY    0      -3.618   0.394  -4.563  1.00  0.00           H
HETATM  134  O38 4SBY    0      -2.656  -1.184  -3.597  1.00  0.00           O
HETATM  135  H87 4SBY    0      -2.968  -1.859  -4.218  1.00  0.00           H
HETATM  136  C51 4SBY    0      -5.022  -0.714  -3.326  1.00  0.00           C
HETATM  137   O3 4SBY    0      -7.035   1.306  -0.188  1.00  0.00           O
HETATM  138   H3 4SBY    0      -7.624   0.771  -0.736  1.00  0.00           H
HETATM  139   O2 4SBY    0      -7.464  -1.483   0.329  1.00  0.00           O
HETATM  140   H2 4SBY    0      -7.986  -2.098   0.858  1.00  0.00           H
HETATM  141  H62 4SBY    0      -2.711  -3.392   1.856  1.00  0.00           H
HETATM  142  C37 4SBY    0      -4.080  -3.935   3.476  1.00  0.00           C
HETATM  143  O30 4SBY    0      -5.349  -4.521   3.678  1.00  0.00           O
HETATM  144  H12 4SBY    0      -5.265  -5.458   3.455  1.00  0.00           H
HETATM  145  H65 4SBY    0      -4.956  -5.723  -0.629  1.00  0.00           H
HETATM  146  O14 4SBY    0      -3.529  -5.302  -1.986  1.00  0.00           O
HETATM  147  C46 4SBY    0      -2.948  -4.176  -2.650  1.00  0.00           C
HETATM  148  C47 4SBY    0      -2.552  -4.654  -4.054  1.00  0.00           C
HETATM  149  H76 4SBY    0      -2.748  -5.759  -4.153  1.00  0.00           H
HETATM  150  O37 4SBY    0      -3.402  -3.938  -4.949  1.00  0.00           O
HETATM  151  H80 4SBY    0      -3.197  -4.250  -5.837  1.00  0.00           H
HETATM  152  C48 4SBY    0      -1.098  -4.341  -4.351  1.00  0.00           C
HETATM  153  H64 4SBY    0      -3.614  -2.906  -0.671  1.00  0.00           H
CONECT    1    2
CONECT    2    1    3
CONECT    3    2    4    9  153
CONECT    4    3    5  145  146
CONECT    5    4    6    7  101
CONECT    6    5
CONECT    7    5    8
CONECT    8    7    9  141  142
CONECT    9    3    8   10   11
CONECT   10    9
CONECT   11    9   12
CONECT   12   11   13   14   25
CONECT   13   12
CONECT   14   12   15   16  139
CONECT   15   14
CONECT   16   14   17   18  137
CONECT   17   16
CONECT   18   16   19   20   26
CONECT   19   18
CONECT   20   18   21   22   25
CONECT   21   20
CONECT   22   20   23
CONECT   23   22   24
CONECT   24   23
CONECT   25   12   20
CONECT   26   18   27
CONECT   27   26   28   29   40
CONECT   28   27
CONECT   29   27   30   31  130
CONECT   30   29
CONECT   31   29   32   33  128
CONECT   32   31
CONECT   33   31   34   35   41
CONECT   34   33
CONECT   35   33   36   37   40
CONECT   36   35
CONECT   37   35   38
CONECT   38   37   39
CONECT   39   38
CONECT   40   27   35
CONECT   41   33   42
CONECT   42   41   43   44   55
CONECT   43   42
CONECT   44   42   45   46  126
CONECT   45   44
CONECT   46   44   47   48  124
CONECT   47   46
CONECT   48   46   49   50   56
CONECT   49   48
CONECT   50   48   51   52   55
CONECT   51   50
CONECT   52   50   53
CONECT   53   52   54
CONECT   54   53
CONECT   55   42   50
CONECT   56   48   57
CONECT   57   56   58   59   70
CONECT   58   57
CONECT   59   57   60   61  117
CONECT   60   59
CONECT   61   59   62   63  115
CONECT   62   61
CONECT   63   61   64   65   71
CONECT   64   63
CONECT   65   63   66   67   70
CONECT   66   65
CONECT   67   65   68
CONECT   68   67   69
CONECT   69   68
CONECT   70   57   65
CONECT   71   63   72
CONECT   72   71   73   74   85
CONECT   73   72
CONECT   74   72   75   76  108
CONECT   75   74
CONECT   76   74   77   78  106
CONECT   77   76
CONECT   78   76   79   80   86
CONECT   79   78
CONECT   80   78   81   82   85
CONECT   81   80
CONECT   82   80   83
CONECT   83   82   84
CONECT   84   83
CONECT   85   72   80
CONECT   86   78   87
CONECT   87   86   88   89  100
CONECT   88   87
CONECT   89   87   90   91  104
CONECT   90   89
CONECT   91   89   92   93  102
CONECT   92   91
CONECT   93   91   94   95  101
CONECT   94   93
CONECT   95   93   96   97  100
CONECT   96   95
CONECT   97   95   98
CONECT   98   97   99
CONECT   99   98
CONECT  100   87   95
CONECT  101    5   93
CONECT  102   91  103
CONECT  103  102
CONECT  104   89  105
CONECT  105  104
CONECT  106   76  107
CONECT  107  106
CONECT  108   74  109
CONECT  109  108  110
CONECT  110  109  111  112  114
CONECT  111  110
CONECT  112  110  113
CONECT  113  112
CONECT  114  110
CONECT  115   61  116
CONECT  116  115
CONECT  117   59  118
CONECT  118  117  119
CONECT  119  118  120  121  123
CONECT  120  119
CONECT  121  119  122
CONECT  122  121
CONECT  123  119
CONECT  124   46  125
CONECT  125  124
CONECT  126   44  127
CONECT  127  126
CONECT  128   31  129
CONECT  129  128
CONECT  130   29  131
CONECT  131  130  132
CONECT  132  131  133  134  136
CONECT  133  132
CONECT  134  132  135
CONECT  135  134
CONECT  136  132
CONECT  137   16  138
CONECT  138  137
CONECT  139   14  140
CONECT  140  139
CONECT  141    8
CONECT  142    8  143
CONECT  143  142  144
CONECT  144  143
CONECT  145    4
CONECT  146    4  147
CONECT  147  146  148
CONECT  148  147  149  150  152
CONECT  149  148
CONECT  150  148  151
CONECT  151  150
CONECT  152  148
CONECT  153    3
END
