# Supplementary material for: Computational Insights Into the Influence of Substitution Groups on the Inclusion Complexation of β-Cyclodextrin
Source: Front Chem. 2021 May 21;9:668400. doi: 10.3389/fchem.2021.668400 (PMC8176092; doi:10.3389/fchem.2021.668400)
Supplement: Supplementary file 1 [file DataSheet2.ZIP › SBE-CD.ITP]

[ moleculetype ]
; Name nrexcl
HNK      3

[ atoms ]
;   nr      type  resnr resid  atom  cgnr   charge     mass
     1        OA     1  HNK     OAK     1   -0.385  15.9994   
     2     SDmso     1  HNK     SAH     1    0.510  32.0600   
     3        OM     1  HNK     OAI     1   -0.624  15.9994   
     4        OM     1  HNK     OAJ     1   -0.625  15.9994   
     5       CH2     1  HNK     CAG     1    0.041  14.0270   
     6       CH2     1  HNK     CAF     1    0.041  14.0270   
     7       CH2     1  HNK     CAE     1    0.042  14.0270   
     8       CH2     1  HNK     CAD     2    0.110  14.0270   
     9        OA     1  HNK      O2     2   -0.130  15.9994   
    10       CH1     1  HNK      C2     2    0.108  13.0190   
    11       CH1     1  HNK      C3     2    0.057  13.0190   
    12        OA     1  HNK      O3     2   -0.135  15.9994   
    13         H     1  HNK     H32     2    0.012   1.0080   
    14       CH1     1  HNK      C4     2    0.108  13.0190   
    15        OA     1  HNK      O4     2   -0.130  15.9994   
    16       CH1     1  HNK      C5     3    0.114  13.0190   
    17       CH2     1  HNK      C6     3    0.025  14.0270   
    18        OA     1  HNK      O6     3   -0.130  15.9994   
    19         H     1  HNK     H7L     3    0.012   1.0080   
    20        OA     1  HNK      O5     3   -0.125  15.9994   
    21       CH1     1  HNK      C1     3    0.115  13.0190   
    22        OA     1  HNK      O1     3   -0.125  15.9994   
    23       CH1     1  HNK     CDZ     3    0.114  13.0190   
    24       CH1     1  HNK     CEA     4    0.149  13.0190   
    25        OA     1  HNK     OEB     4   -0.101  15.9994   
    26       CH2     1  HNK     CEC     4    0.048  14.0270   
    27        OA     1  HNK     OED     4   -0.105  15.9994   
    28         H     1  HNK     HED     4    0.015   1.0080   
    29       CH1     1  HNK     CDX     4    0.084  13.0190   
    30        OA     1  HNK     ODY     4   -0.105  15.9994   
    31         H     1  HNK     HDY     4    0.015   1.0080   
    32       CH1     1  HNK     CDV     5    0.057  13.0190   
    33        OA     1  HNK     ODW     5   -0.135  15.9994   
    34         H     1  HNK     HDW     5    0.012   1.0080   
    35       CH1     1  HNK     CDU     5    0.108  13.0190   
    36        OA     1  HNK     ODT     5   -0.129  15.9994   
    37       CH1     1  HNK     CDO     5    0.108  13.0190   
    38       CH1     1  HNK     CDP     5    0.108  13.0190   
    39        OA     1  HNK     ODQ     5   -0.129  15.9994   
    40       CH2     1  HNK     CDR     6    0.029  14.0270   
    41        OA     1  HNK     ODS     6   -0.124  15.9994   
    42         H     1  HNK     HDS     6    0.013   1.0080   
    43       CH1     1  HNK     CDM     6    0.066  13.0190   
    44        OA     1  HNK     ODN     6   -0.124  15.9994   
    45         H     1  HNK     HDN     6    0.012   1.0080   
    46       CH1     1  HNK     CDC     6    0.120  13.0190   
    47        OA     1  HNK     ODD     6   -0.119  15.9994   
    48       CH2     1  HNK     CDE     6    0.127  14.0270   
    49       CH2     1  HNK     CDF     7    0.041  14.0270   
    50       CH2     1  HNK     CDG     7    0.041  14.0270   
    51       CH2     1  HNK     CDH     7    0.041  14.0270   
    52     SDmso     1  HNK     SDI     7    0.509  32.0600   
    53        OA     1  HNK     ODL     7   -0.384  15.9994   
    54        OM     1  HNK     ODK     7   -0.624  15.9994   
    55        OM     1  HNK     ODJ     7   -0.624  15.9994   
    56       CH1     1  HNK     CDB     8    0.114  13.0190   
    57        OA     1  HNK     ODA     8   -0.125  15.9994   
    58       CH1     1  HNK     CCV     8    0.114  13.0190   
    59       CH1     1  HNK     CCW     8    0.114  13.0190   
    60        OA     1  HNK     OCX     8   -0.125  15.9994   
    61       CH2     1  HNK     CCY     8    0.026  14.0270   
    62        OA     1  HNK     OCZ     8   -0.130  15.9994   
    63         H     1  HNK     HCZ     8    0.012   1.0080   
    64       CH1     1  HNK     CCT     9    0.087  13.0190   
    65        OA     1  HNK     OCU     9   -0.102  15.9994   
    66         H     1  HNK     HCU     9    0.015   1.0080   
    67       CH1     1  HNK     CCR    10    0.057  13.0190   
    68        OA     1  HNK     OCS    10   -0.135  15.9994   
    69         H     1  HNK     HCS    10    0.012   1.0080   
    70       CH1     1  HNK     CCQ    10    0.108  13.0190   
    71        OA     1  HNK     OCP    10   -0.129  15.9994   
    72       CH1     1  HNK     CCK    10    0.108  13.0190   
    73       CH1     1  HNK     CCL    10    0.108  13.0190   
    74        OA     1  HNK     OCM    10   -0.129  15.9994   
    75       CH2     1  HNK     CCN    11    0.029  14.0270   
    76        OA     1  HNK     OCO    11   -0.124  15.9994   
    77         H     1  HNK     HCO    11    0.013   1.0080   
    78       CH1     1  HNK     CCI    11    0.066  13.0190   
    79        OA     1  HNK     OCJ    11   -0.124  15.9994   
    80         H     1  HNK     HCJ    11    0.012   1.0080   
    81       CH1     1  HNK     CBY    11    0.120  13.0190   
    82        OA     1  HNK     OBZ    11   -0.119  15.9994   
    83       CH2     1  HNK     CCA    11    0.127  14.0270   
    84       CH2     1  HNK     CCB    12    0.041  14.0270   
    85       CH2     1  HNK     CCC    12    0.041  14.0270   
    86       CH2     1  HNK     CCD    12    0.041  14.0270   
    87     SDmso     1  HNK     SCE    12    0.509  32.0600   
    88        OA     1  HNK     OCH    12   -0.384  15.9994   
    89        OM     1  HNK     OCG    12   -0.624  15.9994   
    90        OM     1  HNK     OCF    12   -0.624  15.9994   
    91       CH1     1  HNK     CBX    13    0.114  13.0190   
    92        OA     1  HNK     OBW    13   -0.125  15.9994   
    93       CH1     1  HNK     CBR    13    0.114  13.0190   
    94       CH1     1  HNK     CBS    13    0.114  13.0190   
    95        OA     1  HNK     OBT    13   -0.125  15.9994   
    96       CH2     1  HNK     CBU    13    0.026  14.0270   
    97        OA     1  HNK     OBV    13   -0.130  15.9994   
    98         H     1  HNK     HBV    13    0.012   1.0080   
    99       CH1     1  HNK     CBP    14    0.062  13.0190   
   100        OA     1  HNK     OBQ    14   -0.128  15.9994   
   101         H     1  HNK     HBQ    14    0.012   1.0080   
   102       CH1     1  HNK     CBN    14    0.062  13.0190   
   103        OA     1  HNK     OBO    14   -0.128  15.9994   
   104         H     1  HNK     HBO    14    0.012   1.0080   
   105       CH1     1  HNK     CBM    14    0.116  13.0190   
   106        OA     1  HNK     OBL    14   -0.123  15.9994   
   107       CH1     1  HNK     CBG    14    0.115  13.0190   
   108       CH1     1  HNK     CBE    15    0.047  13.0190   
   109        OA     1  HNK     OBF    15   -0.150  15.9994   
   110         H     1  HNK     HBF    15    0.010   1.0080   
   111       CH1     1  HNK     CBH    15    0.093  13.0190   
   112       CH2     1  HNK     CBJ    16    0.025  14.0270   
   113        OA     1  HNK     OBK    16   -0.130  15.9994   
   114         H     1  HNK     HBK    16    0.012   1.0080   
   115        OA     1  HNK     OBI    16   -0.125  15.9994   
   116       CH1     1  HNK     CAT    16    0.113  13.0190   
   117       CH1     1  HNK     CAU    16    0.112  13.0190   
   118        OA     1  HNK     OAV    16   -0.125  15.9994   
   119       CH2     1  HNK     CAW    16    0.118  14.0270   
   120       CH2     1  HNK     CAX    17    0.041  14.0270   
   121       CH2     1  HNK     CAY    17    0.041  14.0270   
   122       CH2     1  HNK     CAZ    17    0.041  14.0270   
   123     SDmso     1  HNK     SBA    17    0.509  32.0600   
   124        OA     1  HNK     OBD    17   -0.384  15.9994   
   125        OM     1  HNK     OBC    17   -0.624  15.9994   
   126        OM     1  HNK     OBB    17   -0.624  15.9994   

[ bonds ]
; ai  aj  fu    c0, c1, ...
   2   1   2    0.153   8040000.0    0.153   8040000.0 ;   SAH  OAK   
   2   3   2    0.153   8040000.0    0.153   8040000.0 ;   SAH  OAI   
   2   4   2    0.153   8040000.0    0.153   8040000.0 ;   SAH  OAJ   
   2   5   2    0.183   5620000.0    0.183   5620000.0 ;   SAH  CAG   
   5   6   2    0.153   7150000.0    0.153   7150000.0 ;   CAG  CAF   
   6   7   2    0.153   7150000.0    0.153   7150000.0 ;   CAF  CAE   
   7   8   2    0.153   7150000.0    0.153   7150000.0 ;   CAE  CAD   
   8   9   2    0.143   8180000.0    0.143   8180000.0 ;   CAD   O2   
  10   9   2    0.144   6100000.0    0.144   6100000.0 ;    C2   O2   
  10  11   2    0.152   5430000.0    0.152   5430000.0 ;    C2   C3   
  10  21   2    0.152   5430000.0    0.152   5430000.0 ;    C2   C1   
  11  12   2    0.144   6100000.0    0.144   6100000.0 ;    C3   O3   
  11  14   2    0.152   5430000.0    0.152   5430000.0 ;    C3   C4   
  12  13   2    0.100  15700000.0    0.100  15700000.0 ;    O3  H32   
  14  15   2    0.144   6100000.0    0.144   6100000.0 ;    C4   O4   
  14  16   2    0.152   5430000.0    0.152   5430000.0 ;    C4   C5   
 116  15   2    0.144   6100000.0    0.144   6100000.0 ;   CAT   O4   
  16  17   2    0.153   7150000.0    0.153   7150000.0 ;    C5   C6   
  16  20   2    0.144   6100000.0    0.144   6100000.0 ;    C5   O5   
  17  18   2    0.143   8180000.0    0.143   8180000.0 ;    C6   O6   
  18  19   2    0.100  15700000.0    0.100  15700000.0 ;    O6  H7L   
  21  20   2    0.144   6100000.0    0.144   6100000.0 ;    C1   O5   
  21  22   2    0.144   6100000.0    0.144   6100000.0 ;    C1   O1   
  23  22   2    0.144   6100000.0    0.144   6100000.0 ;   CDZ   O1   
  23  24   2    0.152   5430000.0    0.152   5430000.0 ;   CDZ  CEA   
  23  29   2    0.152   5430000.0    0.152   5430000.0 ;   CDZ  CDX   
  24  25   2    0.144   6100000.0    0.144   6100000.0 ;   CEA  OEB   
  24  26   2    0.153   7150000.0    0.153   7150000.0 ;   CEA  CEC   
  35  25   2    0.144   6100000.0    0.144   6100000.0 ;   CDU  OEB   
  26  27   2    0.143   8180000.0    0.143   8180000.0 ;   CEC  OED   
  27  28   2    0.100  15700000.0    0.100  15700000.0 ;   OED  HED   
  29  30   2    0.144   6100000.0    0.144   6100000.0 ;   CDX  ODY   
  29  32   2    0.152   5430000.0    0.152   5430000.0 ;   CDX  CDV   
  30  31   2    0.100  15700000.0    0.100  15700000.0 ;   ODY  HDY   
  32  33   2    0.144   6100000.0    0.144   6100000.0 ;   CDV  ODW   
  32  35   2    0.152   5430000.0    0.152   5430000.0 ;   CDV  CDU   
  33  34   2    0.100  15700000.0    0.100  15700000.0 ;   ODW  HDW   
  35  36   2    0.144   6100000.0    0.144   6100000.0 ;   CDU  ODT   
  37  36   2    0.144   6100000.0    0.144   6100000.0 ;   CDO  ODT   
  37  38   2    0.152   5430000.0    0.152   5430000.0 ;   CDO  CDP   
  37  43   2    0.152   5430000.0    0.152   5430000.0 ;   CDO  CDM   
  38  39   2    0.144   6100000.0    0.144   6100000.0 ;   CDP  ODQ   
  38  40   2    0.153   7150000.0    0.153   7150000.0 ;   CDP  CDR   
  56  39   2    0.144   6100000.0    0.144   6100000.0 ;   CDB  ODQ   
  40  41   2    0.143   8180000.0    0.143   8180000.0 ;   CDR  ODS   
  41  42   2    0.100  15700000.0    0.100  15700000.0 ;   ODS  HDS   
  43  44   2    0.144   6100000.0    0.144   6100000.0 ;   CDM  ODN   
  43  46   2    0.152   5430000.0    0.152   5430000.0 ;   CDM  CDC   
  44  45   2    0.100  15700000.0    0.100  15700000.0 ;   ODN  HDN   
  46  47   2    0.144   6100000.0    0.144   6100000.0 ;   CDC  ODD   
  46  56   2    0.152   5430000.0    0.152   5430000.0 ;   CDC  CDB   
  48  47   2    0.143   8180000.0    0.143   8180000.0 ;   CDE  ODD   
  48  49   2    0.153   7150000.0    0.153   7150000.0 ;   CDE  CDF   
  49  50   2    0.153   7150000.0    0.153   7150000.0 ;   CDF  CDG   
  50  51   2    0.153   7150000.0    0.153   7150000.0 ;   CDG  CDH   
  52  51   2    0.183   5620000.0    0.183   5620000.0 ;   SDI  CDH   
  52  53   2    0.153   8040000.0    0.153   8040000.0 ;   SDI  ODL   
  52  54   2    0.153   8040000.0    0.153   8040000.0 ;   SDI  ODK   
  52  55   2    0.153   8040000.0    0.153   8040000.0 ;   SDI  ODJ   
  56  57   2    0.144   6100000.0    0.144   6100000.0 ;   CDB  ODA   
  58  57   2    0.144   6100000.0    0.144   6100000.0 ;   CCV  ODA   
  58  59   2    0.152   5430000.0    0.152   5430000.0 ;   CCV  CCW   
  58  64   2    0.152   5430000.0    0.152   5430000.0 ;   CCV  CCT   
  59  60   2    0.144   6100000.0    0.144   6100000.0 ;   CCW  OCX   
  59  61   2    0.153   7150000.0    0.153   7150000.0 ;   CCW  CCY   
  70  60   2    0.144   6100000.0    0.144   6100000.0 ;   CCQ  OCX   
  61  62   2    0.143   8180000.0    0.143   8180000.0 ;   CCY  OCZ   
  62  63   2    0.100  15700000.0    0.100  15700000.0 ;   OCZ  HCZ   
  64  65   2    0.144   6100000.0    0.144   6100000.0 ;   CCT  OCU   
  64  67   2    0.152   5430000.0    0.152   5430000.0 ;   CCT  CCR   
  65  66   2    0.100  15700000.0    0.100  15700000.0 ;   OCU  HCU   
  67  68   2    0.144   6100000.0    0.144   6100000.0 ;   CCR  OCS   
  67  70   2    0.152   5430000.0    0.152   5430000.0 ;   CCR  CCQ   
  68  69   2    0.100  15700000.0    0.100  15700000.0 ;   OCS  HCS   
  70  71   2    0.144   6100000.0    0.144   6100000.0 ;   CCQ  OCP   
  72  71   2    0.144   6100000.0    0.144   6100000.0 ;   CCK  OCP   
  72  73   2    0.152   5430000.0    0.152   5430000.0 ;   CCK  CCL   
  72  78   2    0.152   5430000.0    0.152   5430000.0 ;   CCK  CCI   
  73  74   2    0.144   6100000.0    0.144   6100000.0 ;   CCL  OCM   
  73  75   2    0.153   7150000.0    0.153   7150000.0 ;   CCL  CCN   
  91  74   2    0.144   6100000.0    0.144   6100000.0 ;   CBX  OCM   
  75  76   2    0.143   8180000.0    0.143   8180000.0 ;   CCN  OCO   
  76  77   2    0.100  15700000.0    0.100  15700000.0 ;   OCO  HCO   
  78  79   2    0.144   6100000.0    0.144   6100000.0 ;   CCI  OCJ   
  78  81   2    0.152   5430000.0    0.152   5430000.0 ;   CCI  CBY   
  79  80   2    0.100  15700000.0    0.100  15700000.0 ;   OCJ  HCJ   
  81  82   2    0.144   6100000.0    0.144   6100000.0 ;   CBY  OBZ   
  81  91   2    0.152   5430000.0    0.152   5430000.0 ;   CBY  CBX   
  83  82   2    0.143   8180000.0    0.143   8180000.0 ;   CCA  OBZ   
  83  84   2    0.153   7150000.0    0.153   7150000.0 ;   CCA  CCB   
  84  85   2    0.153   7150000.0    0.153   7150000.0 ;   CCB  CCC   
  85  86   2    0.153   7150000.0    0.153   7150000.0 ;   CCC  CCD   
  87  86   2    0.183   5620000.0    0.183   5620000.0 ;   SCE  CCD   
  87  88   2    0.153   8040000.0    0.153   8040000.0 ;   SCE  OCH   
  87  89   2    0.153   8040000.0    0.153   8040000.0 ;   SCE  OCG   
  87  90   2    0.153   8040000.0    0.153   8040000.0 ;   SCE  OCF   
  91  92   2    0.144   6100000.0    0.144   6100000.0 ;   CBX  OBW   
  93  92   2    0.144   6100000.0    0.144   6100000.0 ;   CBR  OBW   
  93  94   2    0.152   5430000.0    0.152   5430000.0 ;   CBR  CBS   
  93  99   2    0.152   5430000.0    0.152   5430000.0 ;   CBR  CBP   
  94  95   2    0.144   6100000.0    0.144   6100000.0 ;   CBS  OBT   
  94  96   2    0.153   7150000.0    0.153   7150000.0 ;   CBS  CBU   
 105  95   2    0.144   6100000.0    0.144   6100000.0 ;   CBM  OBT   
  96  97   2    0.143   8180000.0    0.143   8180000.0 ;   CBU  OBV   
  97  98   2    0.100  15700000.0    0.100  15700000.0 ;   OBV  HBV   
  99 100   2    0.144   6100000.0    0.144   6100000.0 ;   CBP  OBQ   
  99 102   2    0.152   5430000.0    0.152   5430000.0 ;   CBP  CBN   
 100 101   2    0.100  15700000.0    0.100  15700000.0 ;   OBQ  HBQ   
 102 103   2    0.144   6100000.0    0.144   6100000.0 ;   CBN  OBO   
 102 105   2    0.152   5430000.0    0.152   5430000.0 ;   CBN  CBM   
 103 104   2    0.100  15700000.0    0.100  15700000.0 ;   OBO  HBO   
 105 106   2    0.144   6100000.0    0.144   6100000.0 ;   CBM  OBL   
 107 106   2    0.144   6100000.0    0.144   6100000.0 ;   CBG  OBL   
 107 108   2    0.152   5430000.0    0.152   5430000.0 ;   CBG  CBE   
 107 111   2    0.152   5430000.0    0.152   5430000.0 ;   CBG  CBH   
 108 109   2    0.144   6100000.0    0.144   6100000.0 ;   CBE  OBF   
 108 117   2    0.152   5430000.0    0.152   5430000.0 ;   CBE  CAU   
 109 110   2    0.100  15700000.0    0.100  15700000.0 ;   OBF  HBF   
 111 112   2    0.153   7150000.0    0.153   7150000.0 ;   CBH  CBJ   
 111 115   2    0.144   6100000.0    0.144   6100000.0 ;   CBH  OBI   
 112 113   2    0.143   8180000.0    0.143   8180000.0 ;   CBJ  OBK   
 113 114   2    0.100  15700000.0    0.100  15700000.0 ;   OBK  HBK   
 116 115   2    0.144   6100000.0    0.144   6100000.0 ;   CAT  OBI   
 116 117   2    0.152   5430000.0    0.152   5430000.0 ;   CAT  CAU   
 117 118   2    0.144   6100000.0    0.144   6100000.0 ;   CAU  OAV   
 119 118   2    0.143   8180000.0    0.143   8180000.0 ;   CAW  OAV   
 119 120   2    0.153   7150000.0    0.153   7150000.0 ;   CAW  CAX   
 120 121   2    0.153   7150000.0    0.153   7150000.0 ;   CAX  CAY   
 121 122   2    0.153   7150000.0    0.153   7150000.0 ;   CAY  CAZ   
 123 122   2    0.183   5620000.0    0.183   5620000.0 ;   SBA  CAZ   
 123 124   2    0.153   8040000.0    0.153   8040000.0 ;   SBA  OBD   
 123 125   2    0.153   8040000.0    0.153   8040000.0 ;   SBA  OBC   
 123 126   2    0.153   8040000.0    0.153   8040000.0 ;   SBA  OBB   

[ pairs ]
; ai  aj  fu    c0, c1, ...
   1   6   1                                           ;   OAK  CAF   
   2   7   1                                           ;   SAH  CAE   
   3   6   1                                           ;   OAI  CAF   
   4   6   1                                           ;   OAJ  CAF   
   5   8   1                                           ;   CAG  CAD   
   6   9   1                                           ;   CAF   O2   
   7  10   1                                           ;   CAE   C2   
   8  11   1                                           ;   CAD   C3   
   8  21   1                                           ;   CAD   C1   
   9  12   1                                           ;    O2   O3   
   9  14   1                                           ;    O2   C4   
   9  20   1                                           ;    O2   O5   
   9  22   1                                           ;    O2   O1   
  10  13   1                                           ;    C2  H32   
  10  15   1                                           ;    C2   O4   
  10  16   1                                           ;    C2   C5   
  10  23   1                                           ;    C2  CDZ   
  11  17   1                                           ;    C3   C6   
  11  20   1                                           ;    C3   O5   
  11  22   1                                           ;    C3   O1   
  11 116   1                                           ;    C3  CAT   
  12  15   1                                           ;    O3   O4   
  12  16   1                                           ;    O3   C5   
  12  21   1                                           ;    O3   C1   
  13  14   1                                           ;   H32   C4   
  14  18   1                                           ;    C4   O6   
  14  21   1                                           ;    C4   C1   
  14 115   1                                           ;    C4  OBI   
  14 117   1                                           ;    C4  CAU   
  15  17   1                                           ;    O4   C6   
  15  20   1                                           ;    O4   O5   
  15 108   1                                           ;    O4  CBE   
  15 111   1                                           ;    O4  CBH   
  15 118   1                                           ;    O4  OAV   
  16  19   1                                           ;    C5  H7L   
  16  22   1                                           ;    C5   O1   
  16 116   1                                           ;    C5  CAT   
  17  21   1                                           ;    C6   C1   
  18  20   1                                           ;    O6   O5   
  20  23   1                                           ;    O5  CDZ   
  21  24   1                                           ;    C1  CEA   
  21  29   1                                           ;    C1  CDX   
  22  25   1                                           ;    O1  OEB   
  22  26   1                                           ;    O1  CEC   
  22  30   1                                           ;    O1  ODY   
  22  32   1                                           ;    O1  CDV   
  23  27   1                                           ;   CDZ  OED   
  23  31   1                                           ;   CDZ  HDY   
  23  33   1                                           ;   CDZ  ODW   
  23  35   1                                           ;   CDZ  CDU   
  24  28   1                                           ;   CEA  HED   
  24  30   1                                           ;   CEA  ODY   
  24  32   1                                           ;   CEA  CDV   
  24  36   1                                           ;   CEA  ODT   
  25  27   1                                           ;   OEB  OED   
  25  29   1                                           ;   OEB  CDX   
  25  33   1                                           ;   OEB  ODW   
  25  37   1                                           ;   OEB  CDO   
  26  29   1                                           ;   CEC  CDX   
  26  35   1                                           ;   CEC  CDU   
  29  34   1                                           ;   CDX  HDW   
  29  36   1                                           ;   CDX  ODT   
  30  33   1                                           ;   ODY  ODW   
  30  35   1                                           ;   ODY  CDU   
  31  32   1                                           ;   HDY  CDV   
  32  37   1                                           ;   CDV  CDO   
  33  36   1                                           ;   ODW  ODT   
  34  35   1                                           ;   HDW  CDU   
  35  38   1                                           ;   CDU  CDP   
  35  43   1                                           ;   CDU  CDM   
  36  39   1                                           ;   ODT  ODQ   
  36  40   1                                           ;   ODT  CDR   
  36  44   1                                           ;   ODT  ODN   
  36  46   1                                           ;   ODT  CDC   
  37  41   1                                           ;   CDO  ODS   
  37  45   1                                           ;   CDO  HDN   
  37  47   1                                           ;   CDO  ODD   
  37  56   1                                           ;   CDO  CDB   
  38  42   1                                           ;   CDP  HDS   
  38  44   1                                           ;   CDP  ODN   
  38  46   1                                           ;   CDP  CDC   
  38  57   1                                           ;   CDP  ODA   
  39  41   1                                           ;   ODQ  ODS   
  39  43   1                                           ;   ODQ  CDM   
  39  47   1                                           ;   ODQ  ODD   
  39  58   1                                           ;   ODQ  CCV   
  40  43   1                                           ;   CDR  CDM   
  40  56   1                                           ;   CDR  CDB   
  43  48   1                                           ;   CDM  CDE   
  43  57   1                                           ;   CDM  ODA   
  44  47   1                                           ;   ODN  ODD   
  44  56   1                                           ;   ODN  CDB   
  45  46   1                                           ;   HDN  CDC   
  46  49   1                                           ;   CDC  CDF   
  46  58   1                                           ;   CDC  CCV   
  47  50   1                                           ;   ODD  CDG   
  47  57   1                                           ;   ODD  ODA   
  48  51   1                                           ;   CDE  CDH   
  48  56   1                                           ;   CDE  CDB   
  49  52   1                                           ;   CDF  SDI   
  50  53   1                                           ;   CDG  ODL   
  50  54   1                                           ;   CDG  ODK   
  50  55   1                                           ;   CDG  ODJ   
  56  59   1                                           ;   CDB  CCW   
  56  64   1                                           ;   CDB  CCT   
  57  60   1                                           ;   ODA  OCX   
  57  61   1                                           ;   ODA  CCY   
  57  65   1                                           ;   ODA  OCU   
  57  67   1                                           ;   ODA  CCR   
  58  62   1                                           ;   CCV  OCZ   
  58  66   1                                           ;   CCV  HCU   
  58  68   1                                           ;   CCV  OCS   
  58  70   1                                           ;   CCV  CCQ   
  59  63   1                                           ;   CCW  HCZ   
  59  65   1                                           ;   CCW  OCU   
  59  67   1                                           ;   CCW  CCR   
  59  71   1                                           ;   CCW  OCP   
  60  62   1                                           ;   OCX  OCZ   
  60  64   1                                           ;   OCX  CCT   
  60  68   1                                           ;   OCX  OCS   
  60  72   1                                           ;   OCX  CCK   
  61  64   1                                           ;   CCY  CCT   
  61  70   1                                           ;   CCY  CCQ   
  64  69   1                                           ;   CCT  HCS   
  64  71   1                                           ;   CCT  OCP   
  65  68   1                                           ;   OCU  OCS   
  65  70   1                                           ;   OCU  CCQ   
  66  67   1                                           ;   HCU  CCR   
  67  72   1                                           ;   CCR  CCK   
  68  71   1                                           ;   OCS  OCP   
  69  70   1                                           ;   HCS  CCQ   
  70  73   1                                           ;   CCQ  CCL   
  70  78   1                                           ;   CCQ  CCI   
  71  74   1                                           ;   OCP  OCM   
  71  75   1                                           ;   OCP  CCN   
  71  79   1                                           ;   OCP  OCJ   
  71  81   1                                           ;   OCP  CBY   
  72  76   1                                           ;   CCK  OCO   
  72  80   1                                           ;   CCK  HCJ   
  72  82   1                                           ;   CCK  OBZ   
  72  91   1                                           ;   CCK  CBX   
  73  77   1                                           ;   CCL  HCO   
  73  79   1                                           ;   CCL  OCJ   
  73  81   1                                           ;   CCL  CBY   
  73  92   1                                           ;   CCL  OBW   
  74  76   1                                           ;   OCM  OCO   
  74  78   1                                           ;   OCM  CCI   
  74  82   1                                           ;   OCM  OBZ   
  74  93   1                                           ;   OCM  CBR   
  75  78   1                                           ;   CCN  CCI   
  75  91   1                                           ;   CCN  CBX   
  78  83   1                                           ;   CCI  CCA   
  78  92   1                                           ;   CCI  OBW   
  79  82   1                                           ;   OCJ  OBZ   
  79  91   1                                           ;   OCJ  CBX   
  80  81   1                                           ;   HCJ  CBY   
  81  84   1                                           ;   CBY  CCB   
  81  93   1                                           ;   CBY  CBR   
  82  85   1                                           ;   OBZ  CCC   
  82  92   1                                           ;   OBZ  OBW   
  83  86   1                                           ;   CCA  CCD   
  83  91   1                                           ;   CCA  CBX   
  84  87   1                                           ;   CCB  SCE   
  85  88   1                                           ;   CCC  OCH   
  85  89   1                                           ;   CCC  OCG   
  85  90   1                                           ;   CCC  OCF   
  91  94   1                                           ;   CBX  CBS   
  91  99   1                                           ;   CBX  CBP   
  92  95   1                                           ;   OBW  OBT   
  92  96   1                                           ;   OBW  CBU   
  92 100   1                                           ;   OBW  OBQ   
  92 102   1                                           ;   OBW  CBN   
  93  97   1                                           ;   CBR  OBV   
  93 101   1                                           ;   CBR  HBQ   
  93 103   1                                           ;   CBR  OBO   
  93 105   1                                           ;   CBR  CBM   
  94  98   1                                           ;   CBS  HBV   
  94 100   1                                           ;   CBS  OBQ   
  94 102   1                                           ;   CBS  CBN   
  94 106   1                                           ;   CBS  OBL   
  95  97   1                                           ;   OBT  OBV   
  95  99   1                                           ;   OBT  CBP   
  95 103   1                                           ;   OBT  OBO   
  95 107   1                                           ;   OBT  CBG   
  96  99   1                                           ;   CBU  CBP   
  96 105   1                                           ;   CBU  CBM   
  99 104   1                                           ;   CBP  HBO   
  99 106   1                                           ;   CBP  OBL   
 100 103   1                                           ;   OBQ  OBO   
 100 105   1                                           ;   OBQ  CBM   
 101 102   1                                           ;   HBQ  CBN   
 102 107   1                                           ;   CBN  CBG   
 103 106   1                                           ;   OBO  OBL   
 104 105   1                                           ;   HBO  CBM   
 105 108   1                                           ;   CBM  CBE   
 105 111   1                                           ;   CBM  CBH   
 106 109   1                                           ;   OBL  OBF   
 106 112   1                                           ;   OBL  CBJ   
 106 115   1                                           ;   OBL  OBI   
 106 117   1                                           ;   OBL  CAU   
 107 110   1                                           ;   CBG  HBF   
 107 113   1                                           ;   CBG  OBK   
 107 116   1                                           ;   CBG  CAT   
 107 118   1                                           ;   CBG  OAV   
 108 112   1                                           ;   CBE  CBJ   
 108 115   1                                           ;   CBE  OBI   
 108 119   1                                           ;   CBE  CAW   
 109 111   1                                           ;   OBF  CBH   
 109 116   1                                           ;   OBF  CAT   
 109 118   1                                           ;   OBF  OAV   
 110 117   1                                           ;   HBF  CAU   
 111 114   1                                           ;   CBH  HBK   
 111 117   1                                           ;   CBH  CAU   
 112 116   1                                           ;   CBJ  CAT   
 113 115   1                                           ;   OBK  OBI   
 115 118   1                                           ;   OBI  OAV   
 116 119   1                                           ;   CAT  CAW   
 117 120   1                                           ;   CAU  CAX   
 118 121   1                                           ;   OAV  CAY   
 119 122   1                                           ;   CAW  CAZ   
 120 123   1                                           ;   CAX  SBA   
 121 124   1                                           ;   CAY  OBD   
 121 125   1                                           ;   CAY  OBC   
 121 126   1                                           ;   CAY  OBB   

[ angles ]
; ai  aj  ak  fu    c0, c1, ...
   1   2   3   2    109.5       518.0    109.5       518.0 ;   OAK  SAH  OAI   
   1   2   4   2    109.5       518.0    109.5       518.0 ;   OAK  SAH  OAJ   
   1   2   5   2    109.5       518.0    109.5       518.0 ;   OAK  SAH  CAG   
   3   2   4   2    109.5       518.0    109.5       518.0 ;   OAI  SAH  OAJ   
   3   2   5   2    109.5       518.0    109.5       518.0 ;   OAI  SAH  CAG   
   4   2   5   2    109.5       518.0    109.5       518.0 ;   OAJ  SAH  CAG   
   2   5   6   2    109.5       520.0    109.5       520.0 ;   SAH  CAG  CAF   
   5   6   7   2    109.5       520.0    109.5       520.0 ;   CAG  CAF  CAE   
   6   7   8   2    109.5       520.0    109.5       520.0 ;   CAF  CAE  CAD   
   7   8   9   2    109.5       520.0    109.5       520.0 ;   CAE  CAD   O2   
   8   9  10   2    109.5       380.0    109.5       380.0 ;   CAD   O2   C2   
   9  10  11   2    109.5       520.0    109.5       520.0 ;    O2   C2   C3   
   9  10  21   2    109.5       520.0    109.5       520.0 ;    O2   C2   C1   
  11  10  21   2    109.5       520.0    109.5       520.0 ;    C3   C2   C1   
  10  11  12   2    109.5       520.0    109.5       520.0 ;    C2   C3   O3   
  10  11  14   2    109.5       520.0    109.5       520.0 ;    C2   C3   C4   
  12  11  14   2    109.5       520.0    109.5       520.0 ;    O3   C3   C4   
  11  12  13   2    109.5       450.0    109.5       450.0 ;    C3   O3  H32   
  11  14  15   2    109.5       520.0    109.5       520.0 ;    C3   C4   O4   
  11  14  16   2    109.5       520.0    109.5       520.0 ;    C3   C4   C5   
  15  14  16   2    109.5       520.0    109.5       520.0 ;    O4   C4   C5   
  14  15 116   2    109.5       380.0    109.5       380.0 ;    C4   O4  CAT   
  14  16  17   2    109.5       520.0    109.5       520.0 ;    C4   C5   C6   
  14  16  20   2    109.5       520.0    109.5       520.0 ;    C4   C5   O5   
  17  16  20   2    109.5       320.0    109.5       320.0 ;    C6   C5   O5   
  16  17  18   2    109.5       520.0    109.5       520.0 ;    C5   C6   O6   
  17  18  19   2    109.5       450.0    109.5       450.0 ;    C6   O6  H7L   
  16  20  21   2    109.5       380.0    109.5       380.0 ;    C5   O5   C1   
  10  21  20   2    109.5       520.0    109.5       520.0 ;    C2   C1   O5   
  10  21  22   2    109.5       520.0    109.5       520.0 ;    C2   C1   O1   
  20  21  22   2    109.5       320.0    109.5       320.0 ;    O5   C1   O1   
  21  22  23   2    109.5       380.0    109.5       380.0 ;    C1   O1  CDZ   
  22  23  24   2    109.5       520.0    109.5       520.0 ;    O1  CDZ  CEA   
  22  23  29   2    109.5       520.0    109.5       520.0 ;    O1  CDZ  CDX   
  24  23  29   2    109.5       520.0    109.5       520.0 ;   CEA  CDZ  CDX   
  23  24  25   2    109.5       520.0    109.5       520.0 ;   CDZ  CEA  OEB   
  23  24  26   2    109.5       520.0    109.5       520.0 ;   CDZ  CEA  CEC   
  25  24  26   2    109.5       320.0    109.5       320.0 ;   OEB  CEA  CEC   
  24  25  35   2    109.5       380.0    109.5       380.0 ;   CEA  OEB  CDU   
  24  26  27   2    109.5       520.0    109.5       520.0 ;   CEA  CEC  OED   
  26  27  28   2    109.5       450.0    109.5       450.0 ;   CEC  OED  HED   
  23  29  30   2    109.5       520.0    109.5       520.0 ;   CDZ  CDX  ODY   
  23  29  32   2    109.5       520.0    109.5       520.0 ;   CDZ  CDX  CDV   
  30  29  32   2    109.5       520.0    109.5       520.0 ;   ODY  CDX  CDV   
  29  30  31   2    109.5       450.0    109.5       450.0 ;   CDX  ODY  HDY   
  29  32  33   2    109.5       520.0    109.5       520.0 ;   CDX  CDV  ODW   
  29  32  35   2    109.5       520.0    109.5       520.0 ;   CDX  CDV  CDU   
  33  32  35   2    109.5       520.0    109.5       520.0 ;   ODW  CDV  CDU   
  32  33  34   2    109.5       450.0    109.5       450.0 ;   CDV  ODW  HDW   
  25  35  32   2    109.5       520.0    109.5       520.0 ;   OEB  CDU  CDV   
  25  35  36   2    109.5       320.0    109.5       320.0 ;   OEB  CDU  ODT   
  32  35  36   2    109.5       520.0    109.5       520.0 ;   CDV  CDU  ODT   
  35  36  37   2    109.5       380.0    109.5       380.0 ;   CDU  ODT  CDO   
  36  37  38   2    109.5       520.0    109.5       520.0 ;   ODT  CDO  CDP   
  36  37  43   2    109.5       520.0    109.5       520.0 ;   ODT  CDO  CDM   
  38  37  43   2    109.5       520.0    109.5       520.0 ;   CDP  CDO  CDM   
  37  38  39   2    109.5       520.0    109.5       520.0 ;   CDO  CDP  ODQ   
  37  38  40   2    109.5       520.0    109.5       520.0 ;   CDO  CDP  CDR   
  39  38  40   2    109.5       320.0    109.5       320.0 ;   ODQ  CDP  CDR   
  38  39  56   2    109.5       380.0    109.5       380.0 ;   CDP  ODQ  CDB   
  38  40  41   2    109.5       520.0    109.5       520.0 ;   CDP  CDR  ODS   
  40  41  42   2    109.5       450.0    109.5       450.0 ;   CDR  ODS  HDS   
  37  43  44   2    109.5       520.0    109.5       520.0 ;   CDO  CDM  ODN   
  37  43  46   2    109.5       520.0    109.5       520.0 ;   CDO  CDM  CDC   
  44  43  46   2    109.5       520.0    109.5       520.0 ;   ODN  CDM  CDC   
  43  44  45   2    109.5       450.0    109.5       450.0 ;   CDM  ODN  HDN   
  43  46  47   2    109.5       520.0    109.5       520.0 ;   CDM  CDC  ODD   
  43  46  56   2    109.5       520.0    109.5       520.0 ;   CDM  CDC  CDB   
  47  46  56   2    109.5       520.0    109.5       520.0 ;   ODD  CDC  CDB   
  46  47  48   2    109.5       380.0    109.5       380.0 ;   CDC  ODD  CDE   
  47  48  49   2    109.5       520.0    109.5       520.0 ;   ODD  CDE  CDF   
  48  49  50   2    109.5       520.0    109.5       520.0 ;   CDE  CDF  CDG   
  49  50  51   2    109.5       520.0    109.5       520.0 ;   CDF  CDG  CDH   
  50  51  52   2    109.5       520.0    109.5       520.0 ;   CDG  CDH  SDI   
  51  52  53   2    109.5       518.0    109.5       518.0 ;   CDH  SDI  ODL   
  51  52  54   2    109.5       518.0    109.5       518.0 ;   CDH  SDI  ODK   
  51  52  55   2    109.5       518.0    109.5       518.0 ;   CDH  SDI  ODJ   
  53  52  54   2    109.5       518.0    109.5       518.0 ;   ODL  SDI  ODK   
  53  52  55   2    109.5       518.0    109.5       518.0 ;   ODL  SDI  ODJ   
  54  52  55   2    109.5       518.0    109.5       518.0 ;   ODK  SDI  ODJ   
  39  56  46   2    109.5       520.0    109.5       520.0 ;   ODQ  CDB  CDC   
  39  56  57   2    109.5       320.0    109.5       320.0 ;   ODQ  CDB  ODA   
  46  56  57   2    109.5       520.0    109.5       520.0 ;   CDC  CDB  ODA   
  56  57  58   2    109.5       380.0    109.5       380.0 ;   CDB  ODA  CCV   
  57  58  59   2    109.5       520.0    109.5       520.0 ;   ODA  CCV  CCW   
  57  58  64   2    109.5       520.0    109.5       520.0 ;   ODA  CCV  CCT   
  59  58  64   2    109.5       520.0    109.5       520.0 ;   CCW  CCV  CCT   
  58  59  60   2    109.5       520.0    109.5       520.0 ;   CCV  CCW  OCX   
  58  59  61   2    109.5       520.0    109.5       520.0 ;   CCV  CCW  CCY   
  60  59  61   2    109.5       320.0    109.5       320.0 ;   OCX  CCW  CCY   
  59  60  70   2    109.5       380.0    109.5       380.0 ;   CCW  OCX  CCQ   
  59  61  62   2    109.5       520.0    109.5       520.0 ;   CCW  CCY  OCZ   
  61  62  63   2    109.5       450.0    109.5       450.0 ;   CCY  OCZ  HCZ   
  58  64  65   2    109.5       520.0    109.5       520.0 ;   CCV  CCT  OCU   
  58  64  67   2    109.5       520.0    109.5       520.0 ;   CCV  CCT  CCR   
  65  64  67   2    109.5       520.0    109.5       520.0 ;   OCU  CCT  CCR   
  64  65  66   2    109.5       450.0    109.5       450.0 ;   CCT  OCU  HCU   
  64  67  68   2    109.5       520.0    109.5       520.0 ;   CCT  CCR  OCS   
  64  67  70   2    109.5       520.0    109.5       520.0 ;   CCT  CCR  CCQ   
  68  67  70   2    109.5       520.0    109.5       520.0 ;   OCS  CCR  CCQ   
  67  68  69   2    109.5       450.0    109.5       450.0 ;   CCR  OCS  HCS   
  60  70  67   2    109.5       520.0    109.5       520.0 ;   OCX  CCQ  CCR   
  60  70  71   2    109.5       320.0    109.5       320.0 ;   OCX  CCQ  OCP   
  67  70  71   2    109.5       520.0    109.5       520.0 ;   CCR  CCQ  OCP   
  70  71  72   2    109.5       380.0    109.5       380.0 ;   CCQ  OCP  CCK   
  71  72  73   2    109.5       520.0    109.5       520.0 ;   OCP  CCK  CCL   
  71  72  78   2    109.5       520.0    109.5       520.0 ;   OCP  CCK  CCI   
  73  72  78   2    109.5       520.0    109.5       520.0 ;   CCL  CCK  CCI   
  72  73  74   2    109.5       520.0    109.5       520.0 ;   CCK  CCL  OCM   
  72  73  75   2    109.5       520.0    109.5       520.0 ;   CCK  CCL  CCN   
  74  73  75   2    109.5       320.0    109.5       320.0 ;   OCM  CCL  CCN   
  73  74  91   2    109.5       380.0    109.5       380.0 ;   CCL  OCM  CBX   
  73  75  76   2    109.5       520.0    109.5       520.0 ;   CCL  CCN  OCO   
  75  76  77   2    109.5       450.0    109.5       450.0 ;   CCN  OCO  HCO   
  72  78  79   2    109.5       520.0    109.5       520.0 ;   CCK  CCI  OCJ   
  72  78  81   2    109.5       520.0    109.5       520.0 ;   CCK  CCI  CBY   
  79  78  81   2    109.5       520.0    109.5       520.0 ;   OCJ  CCI  CBY   
  78  79  80   2    109.5       450.0    109.5       450.0 ;   CCI  OCJ  HCJ   
  78  81  82   2    109.5       520.0    109.5       520.0 ;   CCI  CBY  OBZ   
  78  81  91   2    109.5       520.0    109.5       520.0 ;   CCI  CBY  CBX   
  82  81  91   2    109.5       520.0    109.5       520.0 ;   OBZ  CBY  CBX   
  81  82  83   2    109.5       380.0    109.5       380.0 ;   CBY  OBZ  CCA   
  82  83  84   2    109.5       520.0    109.5       520.0 ;   OBZ  CCA  CCB   
  83  84  85   2    109.5       520.0    109.5       520.0 ;   CCA  CCB  CCC   
  84  85  86   2    109.5       520.0    109.5       520.0 ;   CCB  CCC  CCD   
  85  86  87   2    109.5       520.0    109.5       520.0 ;   CCC  CCD  SCE   
  86  87  88   2    109.5       518.0    109.5       518.0 ;   CCD  SCE  OCH   
  86  87  89   2    109.5       518.0    109.5       518.0 ;   CCD  SCE  OCG   
  86  87  90   2    109.5       518.0    109.5       518.0 ;   CCD  SCE  OCF   
  88  87  89   2    109.5       518.0    109.5       518.0 ;   OCH  SCE  OCG   
  88  87  90   2    109.5       518.0    109.5       518.0 ;   OCH  SCE  OCF   
  89  87  90   2    109.5       518.0    109.5       518.0 ;   OCG  SCE  OCF   
  74  91  81   2    109.5       520.0    109.5       520.0 ;   OCM  CBX  CBY   
  74  91  92   2    109.5       320.0    109.5       320.0 ;   OCM  CBX  OBW   
  81  91  92   2    109.5       520.0    109.5       520.0 ;   CBY  CBX  OBW   
  91  92  93   2    109.5       380.0    109.5       380.0 ;   CBX  OBW  CBR   
  92  93  94   2    109.5       520.0    109.5       520.0 ;   OBW  CBR  CBS   
  92  93  99   2    109.5       520.0    109.5       520.0 ;   OBW  CBR  CBP   
  94  93  99   2    109.5       520.0    109.5       520.0 ;   CBS  CBR  CBP   
  93  94  95   2    109.5       520.0    109.5       520.0 ;   CBR  CBS  OBT   
  93  94  96   2    109.5       520.0    109.5       520.0 ;   CBR  CBS  CBU   
  95  94  96   2    109.5       320.0    109.5       320.0 ;   OBT  CBS  CBU   
  94  95 105   2    109.5       380.0    109.5       380.0 ;   CBS  OBT  CBM   
  94  96  97   2    109.5       520.0    109.5       520.0 ;   CBS  CBU  OBV   
  96  97  98   2    109.5       450.0    109.5       450.0 ;   CBU  OBV  HBV   
  93  99 100   2    109.5       520.0    109.5       520.0 ;   CBR  CBP  OBQ   
  93  99 102   2    109.5       520.0    109.5       520.0 ;   CBR  CBP  CBN   
 100  99 102   2    109.5       520.0    109.5       520.0 ;   OBQ  CBP  CBN   
  99 100 101   2    109.5       450.0    109.5       450.0 ;   CBP  OBQ  HBQ   
  99 102 103   2    109.5       520.0    109.5       520.0 ;   CBP  CBN  OBO   
  99 102 105   2    109.5       520.0    109.5       520.0 ;   CBP  CBN  CBM   
 103 102 105   2    109.5       520.0    109.5       520.0 ;   OBO  CBN  CBM   
 102 103 104   2    109.5       450.0    109.5       450.0 ;   CBN  OBO  HBO   
  95 105 102   2    109.5       520.0    109.5       520.0 ;   OBT  CBM  CBN   
  95 105 106   2    109.5       320.0    109.5       320.0 ;   OBT  CBM  OBL   
 102 105 106   2    109.5       520.0    109.5       520.0 ;   CBN  CBM  OBL   
 105 106 107   2    109.5       380.0    109.5       380.0 ;   CBM  OBL  CBG   
 106 107 108   2    109.5       520.0    109.5       520.0 ;   OBL  CBG  CBE   
 106 107 111   2    109.5       520.0    109.5       520.0 ;   OBL  CBG  CBH   
 108 107 111   2    109.5       520.0    109.5       520.0 ;   CBE  CBG  CBH   
 107 108 109   2    109.5       520.0    109.5       520.0 ;   CBG  CBE  OBF   
 107 108 117   2    109.5       520.0    109.5       520.0 ;   CBG  CBE  CAU   
 109 108 117   2    109.5       520.0    109.5       520.0 ;   OBF  CBE  CAU   
 108 109 110   2    109.5       450.0    109.5       450.0 ;   CBE  OBF  HBF   
 107 111 112   2    109.5       520.0    109.5       520.0 ;   CBG  CBH  CBJ   
 107 111 115   2    109.5       520.0    109.5       520.0 ;   CBG  CBH  OBI   
 112 111 115   2    109.5       320.0    109.5       320.0 ;   CBJ  CBH  OBI   
 111 112 113   2    109.5       520.0    109.5       520.0 ;   CBH  CBJ  OBK   
 112 113 114   2    109.5       450.0    109.5       450.0 ;   CBJ  OBK  HBK   
 111 115 116   2    109.5       380.0    109.5       380.0 ;   CBH  OBI  CAT   
  15 116 115   2    109.5       320.0    109.5       320.0 ;    O4  CAT  OBI   
  15 116 117   2    109.5       520.0    109.5       520.0 ;    O4  CAT  CAU   
 115 116 117   2    109.5       520.0    109.5       520.0 ;   OBI  CAT  CAU   
 108 117 116   2    109.5       520.0    109.5       520.0 ;   CBE  CAU  CAT   
 108 117 118   2    109.5       520.0    109.5       520.0 ;   CBE  CAU  OAV   
 116 117 118   2    109.5       520.0    109.5       520.0 ;   CAT  CAU  OAV   
 117 118 119   2    109.5       380.0    109.5       380.0 ;   CAU  OAV  CAW   
 118 119 120   2    109.5       520.0    109.5       520.0 ;   OAV  CAW  CAX   
 119 120 121   2    109.5       520.0    109.5       520.0 ;   CAW  CAX  CAY   
 120 121 122   2    109.5       520.0    109.5       520.0 ;   CAX  CAY  CAZ   
 121 122 123   2    109.5       520.0    109.5       520.0 ;   CAY  CAZ  SBA   
 122 123 124   2    109.5       518.0    109.5       518.0 ;   CAZ  SBA  OBD   
 122 123 125   2    109.5       518.0    109.5       518.0 ;   CAZ  SBA  OBC   
 122 123 126   2    109.5       518.0    109.5       518.0 ;   CAZ  SBA  OBB   
 124 123 125   2    109.5       518.0    109.5       518.0 ;   OBD  SBA  OBC   
 124 123 126   2    109.5       518.0    109.5       518.0 ;   OBD  SBA  OBB   
 125 123 126   2    109.5       518.0    109.5       518.0 ;   OBC  SBA  OBB   

[ dihedrals ]
; ai  aj  ak  al  fu    c0, c1, m, ...
   2   1   3   4   2     35.3  334.8       35.3  334.8   ; imp   SAH  OAK  OAI  OAJ   
  10   9  11  21   2     35.3  334.8       35.3  334.8   ; imp    C2   O2   C3   C1   
  11  10  14  12   2     35.3  334.8       35.3  334.8   ; imp    C3   C2   C4   O3   
  14  11  15  16   2     35.3  334.8       35.3  334.8   ; imp    C4   C3   O4   C5   
  16  14  20  17   2     35.3  334.8       35.3  334.8   ; imp    C5   C4   O5   C6   
  21  22  10  20   2     35.3  334.8       35.3  334.8   ; imp    C1   O1   C2   O5   
  23  22  24  29   2     35.3  334.8       35.3  334.8   ; imp   CDZ   O1  CEA  CDX   
  24  23  25  26   2     35.3  334.8       35.3  334.8   ; imp   CEA  CDZ  OEB  CEC   
  29  23  30  32   2     35.3  334.8       35.3  334.8   ; imp   CDX  CDZ  ODY  CDV   
  32  29  35  33   2     35.3  334.8       35.3  334.8   ; imp   CDV  CDX  CDU  ODW   
  35  36  32  25   2     35.3  334.8       35.3  334.8   ; imp   CDU  ODT  CDV  OEB   
  37  36  38  43   2     35.3  334.8       35.3  334.8   ; imp   CDO  ODT  CDP  CDM   
  38  37  39  40   2     35.3  334.8       35.3  334.8   ; imp   CDP  CDO  ODQ  CDR   
  43  37  44  46   2     35.3  334.8       35.3  334.8   ; imp   CDM  CDO  ODN  CDC   
  46  43  56  47   2     35.3  334.8       35.3  334.8   ; imp   CDC  CDM  CDB  ODD   
  52  51  53  54   2     35.3  334.8       35.3  334.8   ; imp   SDI  CDH  ODL  ODK   
  56  57  46  39   2     35.3  334.8       35.3  334.8   ; imp   CDB  ODA  CDC  ODQ   
  58  57  59  64   2     35.3  334.8       35.3  334.8   ; imp   CCV  ODA  CCW  CCT   
  59  58  60  61   2     35.3  334.8       35.3  334.8   ; imp   CCW  CCV  OCX  CCY   
  64  58  65  67   2     35.3  334.8       35.3  334.8   ; imp   CCT  CCV  OCU  CCR   
  67  64  70  68   2     35.3  334.8       35.3  334.8   ; imp   CCR  CCT  CCQ  OCS   
  70  71  67  60   2     35.3  334.8       35.3  334.8   ; imp   CCQ  OCP  CCR  OCX   
  72  71  73  78   2     35.3  334.8       35.3  334.8   ; imp   CCK  OCP  CCL  CCI   
  73  72  74  75   2     35.3  334.8       35.3  334.8   ; imp   CCL  CCK  OCM  CCN   
  78  72  79  81   2     35.3  334.8       35.3  334.8   ; imp   CCI  CCK  OCJ  CBY   
  81  78  91  82   2     35.3  334.8       35.3  334.8   ; imp   CBY  CCI  CBX  OBZ   
  87  86  88  89   2     35.3  334.8       35.3  334.8   ; imp   SCE  CCD  OCH  OCG   
  91  92  81  74   2     35.3  334.8       35.3  334.8   ; imp   CBX  OBW  CBY  OCM   
  93  92  94  99   2     35.3  334.8       35.3  334.8   ; imp   CBR  OBW  CBS  CBP   
  94  93  95  96   2     35.3  334.8       35.3  334.8   ; imp   CBS  CBR  OBT  CBU   
  99  93 100 102   2     35.3  334.8       35.3  334.8   ; imp   CBP  CBR  OBQ  CBN   
 102  99 105 103   2     35.3  334.8       35.3  334.8   ; imp   CBN  CBP  CBM  OBO   
 105 106 102  95   2     35.3  334.8       35.3  334.8   ; imp   CBM  OBL  CBN  OBT   
 107 106 111 108   2     35.3  334.8       35.3  334.8   ; imp   CBG  OBL  CBH  CBE   
 108 107 109 117   2     35.3  334.8       35.3  334.8   ; imp   CBE  CBG  OBF  CAU   
 111 107 115 112   2     35.3  334.8       35.3  334.8   ; imp   CBH  CBG  OBI  CBJ   
 116 117 115  15   2     35.3  334.8       35.3  334.8   ; imp   CAT  CAU  OBI   O4   
 117 118 108 116   2     35.3  334.8       35.3  334.8   ; imp   CAU  OAV  CBE  CAT   
 123 122 124 125   2     35.3  334.8       35.3  334.8   ; imp   SBA  CAZ  OBD  OBC   
   6   5   2   1   1      0.0    2.9 3      0.0    2.9 3 ; dih   CAF  CAG  SAH  OAK   
   7   6   5   2   1      0.0    5.9 3      0.0    5.9 3 ; dih   CAE  CAF  CAG  SAH   
   8   7   6   5   1      0.0    5.9 3      0.0    5.9 3 ; dih   CAD  CAE  CAF  CAG   
   9   8   7   6   1      0.0    5.9 3      0.0    5.9 3 ; dih    O2  CAD  CAE  CAF   
   7   8   9  10   1      0.0    1.3 3      0.0    1.3 3 ; dih   CAE  CAD   O2   C2   
  21  10   9   8   1      0.0    3.8 3      0.0    3.8 3 ; dih    C1   C2   O2  CAD   
  14  11  10   9   1      0.0    5.9 3      0.0    5.9 3 ; dih    C4   C3   C2   O2   
  22  21  10   9   1      0.0    5.9 3      0.0    5.9 3 ; dih    O1   C1   C2   O2   
  10  11  12  13   1      0.0    1.3 3      0.0    1.3 3 ; dih    C2   C3   O3  H32   
  16  14  11  10   1      0.0    5.9 3      0.0    5.9 3 ; dih    C5   C4   C3   C2   
  11  14  15 116   1      0.0    3.8 3      0.0    3.8 3 ; dih    C3   C4   O4  CAT   
  20  16  14  11   1      0.0    5.9 3      0.0    5.9 3 ; dih    O5   C5   C4   C3   
 117 116  15  14   1      0.0    3.8 3      0.0    3.8 3 ; dih   CAU  CAT   O4   C4   
  18  17  16  14   1      0.0    5.9 3      0.0    5.9 3 ; dih    O6   C6   C5   C4   
  14  16  20  21   1      0.0    3.8 3      0.0    3.8 3 ; dih    C4   C5   O5   C1   
  16  17  18  19   1      0.0    1.3 3      0.0    1.3 3 ; dih    C5   C6   O6  H7L   
  22  21  20  16   1      0.0    3.8 3      0.0    3.8 3 ; dih    O1   C1   O5   C5   
  10  21  22  23   1      0.0    3.8 3      0.0    3.8 3 ; dih    C2   C1   O1  CDZ   
  29  23  22  21   1      0.0    3.8 3      0.0    3.8 3 ; dih   CDX  CDZ   O1   C1   
  26  24  23  22   1      0.0    5.9 3      0.0    5.9 3 ; dih   CEC  CEA  CDZ   O1   
  32  29  23  22   1      0.0    5.9 3      0.0    5.9 3 ; dih   CDV  CDX  CDZ   O1   
  23  24  25  35   1      0.0    3.8 3      0.0    3.8 3 ; dih   CDZ  CEA  OEB  CDU   
  27  26  24  23   1      0.0    5.9 3      0.0    5.9 3 ; dih   OED  CEC  CEA  CDZ   
  36  35  25  24   1      0.0    3.8 3      0.0    3.8 3 ; dih   ODT  CDU  OEB  CEA   
  24  26  27  28   1      0.0    1.3 3      0.0    1.3 3 ; dih   CEA  CEC  OED  HED   
  23  29  30  31   1      0.0    1.3 3      0.0    1.3 3 ; dih   CDZ  CDX  ODY  HDY   
  35  32  29  23   1      0.0    5.9 3      0.0    5.9 3 ; dih   CDU  CDV  CDX  CDZ   
  29  32  33  34   1      0.0    1.3 3      0.0    1.3 3 ; dih   CDX  CDV  ODW  HDW   
  36  35  32  29   1      0.0    5.9 3      0.0    5.9 3 ; dih   ODT  CDU  CDV  CDX   
  25  35  36  37   1      0.0    3.8 3      0.0    3.8 3 ; dih   OEB  CDU  ODT  CDO   
  43  37  36  35   1      0.0    3.8 3      0.0    3.8 3 ; dih   CDM  CDO  ODT  CDU   
  40  38  37  36   1      0.0    5.9 3      0.0    5.9 3 ; dih   CDR  CDP  CDO  ODT   
  46  43  37  36   1      0.0    5.9 3      0.0    5.9 3 ; dih   CDC  CDM  CDO  ODT   
  37  38  39  56   1      0.0    3.8 3      0.0    3.8 3 ; dih   CDO  CDP  ODQ  CDB   
  41  40  38  37   1      0.0    5.9 3      0.0    5.9 3 ; dih   ODS  CDR  CDP  CDO   
  57  56  39  38   1      0.0    3.8 3      0.0    3.8 3 ; dih   ODA  CDB  ODQ  CDP   
  38  40  41  42   1      0.0    1.3 3      0.0    1.3 3 ; dih   CDP  CDR  ODS  HDS   
  37  43  44  45   1      0.0    1.3 3      0.0    1.3 3 ; dih   CDO  CDM  ODN  HDN   
  56  46  43  37   1      0.0    5.9 3      0.0    5.9 3 ; dih   CDB  CDC  CDM  CDO   
  43  46  47  48   1      0.0    3.8 3      0.0    3.8 3 ; dih   CDM  CDC  ODD  CDE   
  57  56  46  43   1      0.0    5.9 3      0.0    5.9 3 ; dih   ODA  CDB  CDC  CDM   
  49  48  47  46   1      0.0    1.3 3      0.0    1.3 3 ; dih   CDF  CDE  ODD  CDC   
  50  49  48  47   1      0.0    5.9 3      0.0    5.9 3 ; dih   CDG  CDF  CDE  ODD   
  51  50  49  48   1      0.0    5.9 3      0.0    5.9 3 ; dih   CDH  CDG  CDF  CDE   
  52  51  50  49   1      0.0    5.9 3      0.0    5.9 3 ; dih   SDI  CDH  CDG  CDF   
  50  51  52  55   1      0.0    2.9 3      0.0    2.9 3 ; dih   CDG  CDH  SDI  ODJ   
  39  56  57  58   1      0.0    3.8 3      0.0    3.8 3 ; dih   ODQ  CDB  ODA  CCV   
  64  58  57  56   1      0.0    3.8 3      0.0    3.8 3 ; dih   CCT  CCV  ODA  CDB   
  61  59  58  57   1      0.0    5.9 3      0.0    5.9 3 ; dih   CCY  CCW  CCV  ODA   
  67  64  58  57   1      0.0    5.9 3      0.0    5.9 3 ; dih   CCR  CCT  CCV  ODA   
  58  59  60  70   1      0.0    3.8 3      0.0    3.8 3 ; dih   CCV  CCW  OCX  CCQ   
  62  61  59  58   1      0.0    5.9 3      0.0    5.9 3 ; dih   OCZ  CCY  CCW  CCV   
  71  70  60  59   1      0.0    3.8 3      0.0    3.8 3 ; dih   OCP  CCQ  OCX  CCW   
  59  61  62  63   1      0.0    1.3 3      0.0    1.3 3 ; dih   CCW  CCY  OCZ  HCZ   
  58  64  65  66   1      0.0    1.3 3      0.0    1.3 3 ; dih   CCV  CCT  OCU  HCU   
  70  67  64  58   1      0.0    5.9 3      0.0    5.9 3 ; dih   CCQ  CCR  CCT  CCV   
  64  67  68  69   1      0.0    1.3 3      0.0    1.3 3 ; dih   CCT  CCR  OCS  HCS   
  71  70  67  64   1      0.0    5.9 3      0.0    5.9 3 ; dih   OCP  CCQ  CCR  CCT   
  60  70  71  72   1      0.0    3.8 3      0.0    3.8 3 ; dih   OCX  CCQ  OCP  CCK   
  78  72  71  70   1      0.0    3.8 3      0.0    3.8 3 ; dih   CCI  CCK  OCP  CCQ   
  75  73  72  71   1      0.0    5.9 3      0.0    5.9 3 ; dih   CCN  CCL  CCK  OCP   
  81  78  72  71   1      0.0    5.9 3      0.0    5.9 3 ; dih   CBY  CCI  CCK  OCP   
  72  73  74  91   1      0.0    3.8 3      0.0    3.8 3 ; dih   CCK  CCL  OCM  CBX   
  76  75  73  72   1      0.0    5.9 3      0.0    5.9 3 ; dih   OCO  CCN  CCL  CCK   
  92  91  74  73   1      0.0    3.8 3      0.0    3.8 3 ; dih   OBW  CBX  OCM  CCL   
  73  75  76  77   1      0.0    1.3 3      0.0    1.3 3 ; dih   CCL  CCN  OCO  HCO   
  72  78  79  80   1      0.0    1.3 3      0.0    1.3 3 ; dih   CCK  CCI  OCJ  HCJ   
  91  81  78  72   1      0.0    5.9 3      0.0    5.9 3 ; dih   CBX  CBY  CCI  CCK   
  78  81  82  83   1      0.0    3.8 3      0.0    3.8 3 ; dih   CCI  CBY  OBZ  CCA   
  92  91  81  78   1      0.0    5.9 3      0.0    5.9 3 ; dih   OBW  CBX  CBY  CCI   
  84  83  82  81   1      0.0    1.3 3      0.0    1.3 3 ; dih   CCB  CCA  OBZ  CBY   
  85  84  83  82   1      0.0    5.9 3      0.0    5.9 3 ; dih   CCC  CCB  CCA  OBZ   
  86  85  84  83   1      0.0    5.9 3      0.0    5.9 3 ; dih   CCD  CCC  CCB  CCA   
  87  86  85  84   1      0.0    5.9 3      0.0    5.9 3 ; dih   SCE  CCD  CCC  CCB   
  85  86  87  90   1      0.0    2.9 3      0.0    2.9 3 ; dih   CCC  CCD  SCE  OCF   
  74  91  92  93   1      0.0    3.8 3      0.0    3.8 3 ; dih   OCM  CBX  OBW  CBR   
  99  93  92  91   1      0.0    3.8 3      0.0    3.8 3 ; dih   CBP  CBR  OBW  CBX   
  96  94  93  92   1      0.0    5.9 3      0.0    5.9 3 ; dih   CBU  CBS  CBR  OBW   
 102  99  93  92   1      0.0    5.9 3      0.0    5.9 3 ; dih   CBN  CBP  CBR  OBW   
  93  94  95 105   1      0.0    3.8 3      0.0    3.8 3 ; dih   CBR  CBS  OBT  CBM   
  97  96  94  93   1      0.0    5.9 3      0.0    5.9 3 ; dih   OBV  CBU  CBS  CBR   
 106 105  95  94   1      0.0    3.8 3      0.0    3.8 3 ; dih   OBL  CBM  OBT  CBS   
  94  96  97  98   1      0.0    1.3 3      0.0    1.3 3 ; dih   CBS  CBU  OBV  HBV   
  93  99 100 101   1      0.0    1.3 3      0.0    1.3 3 ; dih   CBR  CBP  OBQ  HBQ   
 105 102  99  93   1      0.0    5.9 3      0.0    5.9 3 ; dih   CBM  CBN  CBP  CBR   
  99 102 103 104   1      0.0    1.3 3      0.0    1.3 3 ; dih   CBP  CBN  OBO  HBO   
 106 105 102  99   1      0.0    5.9 3      0.0    5.9 3 ; dih   OBL  CBM  CBN  CBP   
  95 105 106 107   1      0.0    3.8 3      0.0    3.8 3 ; dih   OBT  CBM  OBL  CBG   
 111 107 106 105   1      0.0    3.8 3      0.0    3.8 3 ; dih   CBH  CBG  OBL  CBM   
 117 108 107 106   1      0.0    5.9 3      0.0    5.9 3 ; dih   CAU  CBE  CBG  OBL   
 115 111 107 106   1      0.0    5.9 3      0.0    5.9 3 ; dih   OBI  CBH  CBG  OBL   
 107 108 109 110   1      0.0    1.3 3      0.0    1.3 3 ; dih   CBG  CBE  OBF  HBF   
 118 117 108 107   1      0.0    5.9 3      0.0    5.9 3 ; dih   OAV  CAU  CBE  CBG   
 113 112 111 107   1      0.0    5.9 3      0.0    5.9 3 ; dih   OBK  CBJ  CBH  CBG   
 107 111 115 116   1      0.0    3.8 3      0.0    3.8 3 ; dih   CBG  CBH  OBI  CAT   
 111 112 113 114   1      0.0    1.3 3      0.0    1.3 3 ; dih   CBH  CBJ  OBK  HBK   
 117 116 115 111   1      0.0    3.8 3      0.0    3.8 3 ; dih   CAU  CAT  OBI  CBH   
 118 117 116  15   1      0.0    5.9 3      0.0    5.9 3 ; dih   OAV  CAU  CAT   O4   
 108 117 118 119   1      0.0    3.8 3      0.0    3.8 3 ; dih   CBE  CAU  OAV  CAW   
 120 119 118 117   1      0.0    1.3 3      0.0    1.3 3 ; dih   CAX  CAW  OAV  CAU   
 121 120 119 118   1      0.0    5.9 3      0.0    5.9 3 ; dih   CAY  CAX  CAW  OAV   
 122 121 120 119   1      0.0    5.9 3      0.0    5.9 3 ; dih   CAZ  CAY  CAX  CAW   
 123 122 121 120   1      0.0    5.9 3      0.0    5.9 3 ; dih   SBA  CAZ  CAY  CAX   
 121 122 123 126   1      0.0    2.9 3      0.0    2.9 3 ; dih   CAY  CAZ  SBA  OBB   
