# Supplementary material for: Computational Insights Into the Influence of Substitution Groups on the Inclusion Complexation of β-Cyclodextrin
Source: Front Chem. 2021 May 21;9:668400. doi: 10.3389/fchem.2021.668400 (PMC8176092; doi:10.3389/fchem.2021.668400)
Supplement: Supplementary file 1 [file DataSheet2.ZIP › SBE.PDB]

HETATM    1  OAK HNK     1       7.050   4.300  -3.330  1.00 20.00           O  
HETATM    2  SAH HNK     1       8.070   3.230  -3.710  1.00 20.00           S  
HETATM    3  OAI HNK     1       9.260   3.880  -4.420  1.00 20.00           O  
HETATM    4  OAJ HNK     1       7.400   2.210  -4.640  1.00 20.00           O  
HETATM    5  CAG HNK     1       8.660   2.380  -2.210  1.00 20.00           C  
HETATM    6  CAF HNK     1       7.470   1.740  -1.490  1.00 20.00           C  
HETATM    7  CAE HNK     1       7.950   0.990  -0.250  1.00 20.00           C  
HETATM    8  CAD HNK     1       6.760   0.300   0.420  1.00 20.00           C  
HETATM    9  O2  HNK     1       7.190  -0.280   1.660  1.00 20.00           O  
HETATM   10  C2  HNK     1       6.210  -0.900   2.540  1.00 20.00           C  
HETATM   11  C3  HNK     1       5.310  -1.940   1.870  1.00 20.00           C  
HETATM   12  O3  HNK     1       6.150  -2.960   1.290  1.00 20.00           O  
HETATM   13  H32 HNK     1       6.700  -3.390   2.000  1.00 20.00           H  
HETATM   14  C4  HNK     1       4.330  -2.600   2.860  1.00 20.00           C  
HETATM   15  O4  HNK     1       3.380  -3.370   2.070  1.00 20.00           O  
HETATM   16  C5  HNK     1       3.610  -1.520   3.680  1.00 20.00           C  
HETATM   17  C6  HNK     1       2.810  -2.130   4.840  1.00 20.00           C  
HETATM   18  O6  HNK     1       2.000  -1.120   5.460  1.00 20.00           O  
HETATM   19  H7L HNK     1       2.580  -0.410   5.850  1.00 20.00           H  
HETATM   20  O5  HNK     1       4.580  -0.630   4.300  1.00 20.00           O  
HETATM   21  C1  HNK     1       5.390   0.120   3.350  1.00 20.00           C  
HETATM   22  O1  HNK     1       4.540   1.000   2.560  1.00 20.00           O  
HETATM   23  CDZ HNK     1       4.430   2.380   3.010  1.00 20.00           C  
HETATM   24  CEA HNK     1       3.200   2.640   3.910  1.00 20.00           C  
HETATM   25  OEB HNK     1       2.970   4.070   4.120  1.00 20.00           O  
HETATM   26  CEC HNK     1       3.340   2.040   5.320  1.00 20.00           C  
HETATM   27  OED HNK     1       2.100   2.120   6.030  1.00 20.00           O  
HETATM   28  HED HNK     1       1.810   3.080   6.090  1.00 20.00           H  
HETATM   29  CDX HNK     1       4.370   3.260   1.750  1.00 20.00           C  
HETATM   30  ODY HNK     1       5.650   3.230   1.100  1.00 20.00           O  
HETATM   31  HDY HNK     1       6.350   3.590   1.720  1.00 20.00           H  
HETATM   32  CDV HNK     1       4.050   4.730   2.070  1.00 20.00           C  
HETATM   33  ODW HNK     1       3.890   5.470   0.850  1.00 20.00           O  
HETATM   34  HDW HNK     1       3.140   5.090   0.310  1.00 20.00           H  
HETATM   35  CDU HNK     1       2.780   4.830   2.910  1.00 20.00           C  
HETATM   36  ODT HNK     1       1.590   4.380   2.210  1.00 20.00           O  
HETATM   37  CDO HNK     1       0.480   5.290   2.400  1.00 20.00           C  
HETATM   38  CDP HNK     1      -0.680   4.620   3.170  1.00 20.00           C  
HETATM   39  ODQ HNK     1      -1.850   5.490   3.210  1.00 20.00           O  
HETATM   40  CDR HNK     1      -0.290   4.300   4.620  1.00 20.00           C  
HETATM   41  ODS HNK     1      -1.300   3.520   5.260  1.00 20.00           O  
HETATM   42  HDS HNK     1      -2.160   4.040   5.280  1.00 20.00           H  
HETATM   43  CDM HNK     1       0.000   5.780   1.030  1.00 20.00           C  
HETATM   44  ODN HNK     1       1.040   6.580   0.420  1.00 20.00           O  
HETATM   45  HDN HNK     1       1.240   7.370   1.010  1.00 20.00           H  
HETATM   46  CDC HNK     1      -1.270   6.620   1.170  1.00 20.00           C  
HETATM   47  ODD HNK     1      -1.730   7.230  -0.080  1.00 20.00           O  
HETATM   48  CDE HNK     1      -1.850   6.440  -1.260  1.00 20.00           C  
HETATM   49  CDF HNK     1      -2.520   7.270  -2.360  1.00 20.00           C  
HETATM   50  CDG HNK     1      -2.790   6.400  -3.580  1.00 20.00           C  
HETATM   51  CDH HNK     1      -3.500   7.230  -4.650  1.00 20.00           C  
HETATM   52  SDI HNK     1      -3.900   6.160  -6.080  1.00 20.00           S  
HETATM   53  ODL HNK     1      -4.930   5.120  -5.660  1.00 20.00           O  
HETATM   54  ODK HNK     1      -2.620   5.460  -6.540  1.00 20.00           O  
HETATM   55  ODJ HNK     1      -4.460   7.020  -7.210  1.00 20.00           O  
HETATM   56  CDB HNK     1      -2.380   5.850   1.910  1.00 20.00           C  
HETATM   57  ODA HNK     1      -2.850   4.670   1.210  1.00 20.00           O  
HETATM   58  CCV HNK     1      -4.270   4.370   1.330  1.00 20.00           C  
HETATM   59  CCW HNK     1      -4.570   3.270   2.380  1.00 20.00           C  
HETATM   60  OCX HNK     1      -5.940   2.780   2.270  1.00 20.00           O  
HETATM   61  CCY HNK     1      -4.410   3.780   3.820  1.00 20.00           C  
HETATM   62  OCZ HNK     1      -4.490   2.690   4.740  1.00 20.00           O  
HETATM   63  HCZ HNK     1      -5.360   2.220   4.640  1.00 20.00           H  
HETATM   64  CCT HNK     1      -4.770   3.950  -0.060  1.00 20.00           C  
HETATM   65  OCU HNK     1      -4.780   5.110  -0.920  1.00 20.00           O  
HETATM   66  HCU HNK     1      -5.410   5.800  -0.550  1.00 20.00           H  
HETATM   67  CCR HNK     1      -6.180   3.380  -0.050  1.00 20.00           C  
HETATM   68  OCS HNK     1      -6.540   2.890  -1.360  1.00 20.00           O  
HETATM   69  HCS HNK     1      -5.900   2.170  -1.630  1.00 20.00           H  
HETATM   70  CCQ HNK     1      -6.290   2.250   0.970  1.00 20.00           C  
HETATM   71  OCP HNK     1      -5.450   1.100   0.640  1.00 20.00           O  
HETATM   72  CCK HNK     1      -6.140  -0.150   0.890  1.00 20.00           C  
HETATM   73  CCL HNK     1      -5.420  -1.010   1.930  1.00 20.00           C  
HETATM   74  OCM HNK     1      -6.060  -2.320   2.050  1.00 20.00           O  
HETATM   75  CCN HNK     1      -5.430  -0.350   3.320  1.00 20.00           C  
HETATM   76  OCO HNK     1      -4.600  -1.080   4.230  1.00 20.00           O  
HETATM   77  HCO HNK     1      -4.950  -2.010   4.320  1.00 20.00           H  
HETATM   78  CCI HNK     1      -6.270  -0.900  -0.440  1.00 20.00           C  
HETATM   79  OCJ HNK     1      -7.130  -0.170  -1.330  1.00 20.00           O  
HETATM   80  HCJ HNK     1      -8.040  -0.070  -0.920  1.00 20.00           H  
HETATM   81  CBY HNK     1      -6.850  -2.310  -0.220  1.00 20.00           C  
HETATM   82  OBZ HNK     1      -7.100  -3.060  -1.440  1.00 20.00           O  
HETATM   83  CCA HNK     1      -6.060  -3.150  -2.430  1.00 20.00           C  
HETATM   84  CCB HNK     1      -6.500  -4.150  -3.510  1.00 20.00           C  
HETATM   85  CCC HNK     1      -5.360  -4.350  -4.510  1.00 20.00           C  
HETATM   86  CCD HNK     1      -5.770  -5.380  -5.560  1.00 20.00           C  
HETATM   87  SCE HNK     1      -4.390  -5.650  -6.720  1.00 20.00           S  
HETATM   88  OCH HNK     1      -3.220  -6.300  -5.980  1.00 20.00           O  
HETATM   89  OCG HNK     1      -3.950  -4.300  -7.290  1.00 20.00           O  
HETATM   90  OCF HNK     1      -4.860  -6.570  -7.850  1.00 20.00           O  
HETATM   91  CBX HNK     1      -6.050  -3.100   0.830  1.00 20.00           C  
HETATM   92  OBW HNK     1      -4.680  -3.400   0.440  1.00 20.00           O  
HETATM   93  CBR HNK     1      -4.160  -4.700   0.840  1.00 20.00           C  
HETATM   94  CBS HNK     1      -3.350  -4.650   2.160  1.00 20.00           C  
HETATM   95  OBT HNK     1      -2.620  -5.890   2.380  1.00 20.00           O  
HETATM   96  CBU HNK     1      -4.220  -4.450   3.400  1.00 20.00           C  
HETATM   97  OBV HNK     1      -3.400  -4.190   4.550  1.00 20.00           O  
HETATM   98  HBV HNK     1      -2.770  -4.950   4.680  1.00 20.00           H  
HETATM   99  CBP HNK     1      -3.290  -5.220  -0.310  1.00 20.00           C  
HETATM  100  OBQ HNK     1      -4.150  -5.540  -1.430  1.00 20.00           O  
HETATM  101  HBQ HNK     1      -4.790  -6.260  -1.160  1.00 20.00           H  
HETATM  102  CBN HNK     1      -2.500  -6.480   0.050  1.00 20.00           C  
HETATM  103  OBO HNK     1      -1.620  -6.840  -1.030  1.00 20.00           O  
HETATM  104  HBO HNK     1      -0.970  -6.090  -1.200  1.00 20.00           H  
HETATM  105  CBM HNK     1      -1.700  -6.250   1.330  1.00 20.00           C  
HETATM  106  OBL HNK     1      -0.680  -5.230   1.180  1.00 20.00           O  
HETATM  107  CBG HNK     1       0.590  -5.620   1.760  1.00 20.00           C  
HETATM  108  CBE HNK     1       1.660  -5.510   0.670  1.00 20.00           C  
HETATM  109  OBF HNK     1       1.420  -6.510  -0.340  1.00 20.00           O  
HETATM  110  HBF HNK     1       1.460  -7.420   0.080  1.00 20.00           H  
HETATM  111  CBH HNK     1       0.950  -4.760   2.990  1.00 20.00           C  
HETATM  112  CBJ HNK     1       0.030  -5.100   4.170  1.00 20.00           C  
HETATM  113  OBK HNK     1       0.240  -4.190   5.260  1.00 20.00           O  
HETATM  114  HBK HNK     1       1.190  -4.250   5.560  1.00 20.00           H  
HETATM  115  OBI HNK     1       2.310  -5.020   3.430  1.00 20.00           O  
HETATM  116  CAT HNK     1       3.350  -4.780   2.430  1.00 20.00           C  
HETATM  117  CAU HNK     1       3.080  -5.710   1.230  1.00 20.00           C  
HETATM  118  OAV HNK     1       4.150  -5.680   0.250  1.00 20.00           O  
HETATM  119  CAW HNK     1       4.170  -4.650  -0.740  1.00 20.00           C  
HETATM  120  CAX HNK     1       5.480  -4.740  -1.530  1.00 20.00           C  
HETATM  121  CAY HNK     1       5.570  -3.550  -2.480  1.00 20.00           C  
HETATM  122  CAZ HNK     1       6.940  -3.550  -3.160  1.00 20.00           C  
HETATM  123  SBA HNK     1       7.090  -2.030  -4.160  1.00 20.00           S  
HETATM  124  OBD HNK     1       6.810  -0.820  -3.260  1.00 20.00           O  
HETATM  125  OBC HNK     1       6.060  -2.080  -5.290  1.00 20.00           O  
HETATM  126  OBB HNK     1       8.510  -1.930  -4.720  1.00 20.00           O  
END
